# Supplementary material for: Hexaaqua­cadmium(II) bis­[4-(2-hydroxy­benzyl­ideneamino)benzene­sulfonate] dihydrate
Source: Acta Crystallogr Sect E Struct Rep Online. 2008 Apr 23;64(Pt 5):m694. doi: 10.1107/S1600536808010878 (PMC2961211; doi:10.1107/S1600536808010878)
Supplement: Supplementary file 1 [file e-64-0m694-sup1.cif]

##############################################################################
###                                                                        ###
###        Electronic paper (Acta Crystallographica Section E)             ###
###                                                                        ###
##############################################################################
#                                                                            #
# This CIF contains the data in a paper accepted for publication in Acta     #
# Crystallographica Section E. It conforms to the requirements of Notes      #
# for Authors for Section E, and has been peer reviewed under the auspices   #
# of the IUCr Commission on Journals.                                        #
#                                                                            #
# Full details of the Crystallographic Information File format               #
# are given in the paper "The Crystallographic Information File (CIF):       #
# a New Standard Archive File for Crystallography" by S. R. Hall, F. H.      #
# Allen and I. D. Brown [Acta Cryst. (1991), A47, 655-685].                  #
#                                                                            #
# The current version of the core CIF dictionary is obtainable from          #
# ftp://ftp.iucr.org/pub/cif_core.dic. The current version number is 2.4.    #
#                                                                            #
# Software is freely available for graphical display of the structure(s) in  #
# this CIF.  For information consult the CIF home page http://www.iucr.org/  #
# cif/home.html                                                              #
#                                                                            #
# This file may be used for bona fide research purposes within the           #
# scientific community so long as proper attribution is given to the journal # 
# article from which it was obtained.                                        #
#                                                                            #
##############################################################################
                                             
data_global
_audit_creation_method     'form.cif (version 2.0)'
_journal_data_validation_number     ?
_journal_date_recd_electronic     2008-04-18
_journal_date_accepted     2008-04-18
_journal_name_full     'Acta Crystallographica, Section E'
_journal_year     2008
_journal_volume     64
_journal_issue      5
_journal_page_first     m694
_journal_page_last     m694
_journal_paper_category     QM
_journal_coeditor_code     HB2722
_publ_contact_author_name     'Prof. Tai xishi'
_publ_contact_author_address
;
      Department of Chemistry and Chemical Engineering,
      Weifang University,
      Weifang 261061,
      People's Republic of China
;
_publ_contact_author_email     taixishi@lzu.edu.cn
_publ_contact_author_fax     '(+86)536 8785157'
_publ_contact_author_phone     '(+86)536 8785283'
_publ_section_title
;
Hexaaquacadmium(II) bis[4-(2-hydroxybenzylideneamino)benzenesulfonate]
dihydrate
;
loop_
    _publ_author_name
    _publ_author_footnote
    _publ_author_address
    'Xi-Shi Tai' ?
;     Department of Chemistry and Chemical Engineering,
      Weifang University, Weifang 261061,
      People's Republic of China
;
    'Jun Xu' ?
;     Weifang Institute of Supervision and Inspection
      on Product Quality, Weifang 261031,
      People's Republic of China
;
    'Yi-Min Feng' ?
;     Department of Chemistry and Chemical Engineering,
      Weifang University, Weifang 261061,
      People's Republic of China
;
    'Zu-Pei Liang' ?
;     Department of Chemistry and Chemical Engineering,
      Weifang University, Weifang 261061,
      People's Republic of China
;
data_I
_audit_creation_method     SHELXL-97
_chemical_name_systematic
;
Hexaaquacadmium(II) bis[4-(2-hydroxybenzylideneamino)benzenesulfonate] dihydrate
;
_chemical_name_common     ?
_chemical_formula_moiety     'Cd H12 O6 2+, 2(C13 H10 N O4 S -), 2(H2 O)'
_chemical_formula_sum     'C26 H36 Cd N2 O16 S2'
_chemical_formula_iupac     '[Cd (H2 O)6] (C13 H10 N O4 S)2, 2H2 O'
_chemical_formula_weight     809.09
_chemical_melting_point     ?
_symmetry_cell_setting     monoclinic
_symmetry_space_group_name_H-M     'P 21/c'
_symmetry_space_group_name_Hall     '-P 2ybc'
loop_
    _symmetry_equiv_pos_as_xyz
    'x, y, z'
    '-x, y+1/2, -z+1/2'
    '-x, -y, -z'
    'x, -y-1/2, z-1/2'
_cell_length_a     18.464(2)
_cell_length_b     6.1488(8)
_cell_length_c     14.5701(12)
_cell_angle_alpha     90.00
_cell_angle_beta     92.226(2)
_cell_angle_gamma     90.00
_cell_volume     1652.9(3)
_cell_formula_units_Z     2
_cell_measurement_reflns_used     4564
_cell_measurement_theta_min     2.57
_cell_measurement_theta_max     27.89
_cell_measurement_temperature     298(2)
_exptl_crystal_description     block
_exptl_crystal_colour     colourless
_exptl_crystal_size_max     0.48
_exptl_crystal_size_mid     0.45
_exptl_crystal_size_min     0.18
_exptl_crystal_density_diffrn     1.626
_exptl_crystal_density_meas     ?
_exptl_crystal_density_method     'not measured'
_exptl_crystal_F_000     828
_exptl_absorpt_coefficient_mu     0.862
_exptl_absorpt_correction_type     multi-scan
_exptl_absorpt_process_details     '(SADABS; Bruker, 2000)'
_exptl_absorpt_correction_T_min     0.682
_exptl_absorpt_correction_T_max     0.860
_exptl_special_details
;
;
_diffrn_ambient_temperature     298(2)
_diffrn_radiation_type     MoK\a
_diffrn_radiation_wavelength     0.71073
_diffrn_radiation_source     'fine-focus sealed tube'
_diffrn_radiation_monochromator     graphite
_diffrn_measurement_device_type     'Bruker SMART CCD'
_diffrn_measurement_method     \w
_diffrn_detector_area_resol_mean     ?
_diffrn_reflns_number     7936
_diffrn_reflns_av_R_equivalents     0.0346
_diffrn_reflns_av_sigmaI/netI     0.0333
_diffrn_reflns_theta_min     2.21
_diffrn_reflns_theta_max     25.01
_diffrn_reflns_theta_full     25.01
_diffrn_measured_fraction_theta_max     0.997
_diffrn_measured_fraction_theta_full     0.997
_diffrn_reflns_limit_h_min     -21
_diffrn_reflns_limit_h_max     21
_diffrn_reflns_limit_k_min     -7
_diffrn_reflns_limit_k_max     5
_diffrn_reflns_limit_l_min     -17
_diffrn_reflns_limit_l_max     16
_diffrn_standards_number     ?
_diffrn_standards_interval_count     ?
_diffrn_standards_interval_time     ?
_diffrn_standards_decay_%     ?
_refine_special_details
;
Refinement of <i>F</i>^2^ against ALL reflections. The weighted <i>R</i>-factor
<i>wR</i> and goodness of fit <i>S</i> are based on <i>F</i>^2^, conventional
<i>R</i>-factors <i>R</i> are based on <i>F</i>, with <i>F</i> set to zero for
negative <i>F</i>^2^. The threshold expression of <i>F</i>^2^ >
\s(<i>F</i>^2^) is used only for calculating <i>R</i>-factors(gt) <i>etc</i>.
and is not relevant to the choice of reflections for refinement.
<i>R</i>-factors based on <i>F</i>^2^ are statistically about twice as large
as those based on <i>F</i>, and <i>R</i>- factors based on ALL data will be
even larger.
;
_reflns_number_total     2904
_reflns_number_gt     2447
_reflns_threshold_expression     I>2\s(I)
_refine_ls_structure_factor_coef     Fsqd
_refine_ls_matrix_type     full
_refine_ls_R_factor_all     0.0354
_refine_ls_R_factor_gt     0.0278
_refine_ls_wR_factor_gt     0.0697
_refine_ls_wR_factor_ref     0.0753
_refine_ls_goodness_of_fit_ref     1.063
_refine_ls_restrained_S_all     1.063
_refine_ls_number_reflns     2904
_refine_ls_number_parameters     214
_refine_ls_number_restraints     0
_refine_ls_hydrogen_treatment     constr
_refine_ls_weighting_scheme     calc
_refine_ls_weighting_details
         'calc w=1/[\s^2^(Fo^2^)+(0.0376P)^2^+0.6281P] where P=(Fo^2^+2Fc^2^)/3'
_atom_sites_solution_hydrogens     geom
_atom_sites_solution_primary     direct
_atom_sites_solution_secondary     difmap
_refine_ls_shift/su_max     0.000
_refine_ls_shift/su_mean     0.000
_refine_diff_density_max     0.282
_refine_diff_density_min     -0.596
_refine_ls_extinction_method     none
_refine_ls_extinction_coef     ?
loop_
    _atom_type_symbol
    _atom_type_description
    _atom_type_scat_dispersion_real
    _atom_type_scat_dispersion_imag
    _atom_type_scat_source
    'C' 'C' 0.0033 0.0016
                         'International Tables Vol C Tables 4.2.6.8 and 6.1.1.4'
    'H' 'H' 0.0000 0.0000
                         'International Tables Vol C Tables 4.2.6.8 and 6.1.1.4'
    'N' 'N' 0.0061 0.0033
                         'International Tables Vol C Tables 4.2.6.8 and 6.1.1.4'
    'O' 'O' 0.0106 0.0060
                         'International Tables Vol C Tables 4.2.6.8 and 6.1.1.4'
    'Cd' 'Cd' -0.8075 1.2024
                         'International Tables Vol C Tables 4.2.6.8 and 6.1.1.4'
    'S' 'S' 0.1246 0.1234
                         'International Tables Vol C Tables 4.2.6.8 and 6.1.1.4'
_computing_data_collection     'SMART (Bruker, 2000)'
_computing_cell_refinement     'SAINT (Bruker, 2000)'
_computing_data_reduction     'SAINT (Bruker, 2000)'
_computing_structure_solution     'SHELXS97 (Sheldrick, 2008)'
_computing_structure_refinement     'SHELXL97 (Sheldrick, 2008)'
_computing_molecular_graphics     'SHELXTL (Sheldrick, 2008)'
_computing_publication_material     'SHELXTL (Sheldrick, 2008)'
loop_
    _atom_site_type_symbol
    _atom_site_label
    _atom_site_fract_x
    _atom_site_fract_y
    _atom_site_fract_z
    _atom_site_U_iso_or_equiv
    _atom_site_adp_type
    _atom_site_calc_flag
    _atom_site_refinement_flags
    _atom_site_occupancy
    _atom_site_disorder_assembly
    _atom_site_disorder_group
    Cd Cd1 0.5000 0.5000 0.5000 0.03115(11) Uani d S 1 . .
    N N1 0.00853(11) 0.8935(4) 0.61988(16) 0.0392(5) Uani d . 1 . .
    O O1 0.35962(10) 0.9727(3) 0.59697(14) 0.0419(5) Uani d . 1 . .
    O O2 0.34686(10) 0.9949(3) 0.76142(14) 0.0424(5) Uani d . 1 . .
    O O3 0.33264(10) 1.3176(3) 0.66883(14) 0.0425(5) Uani d . 1 . .
    O O4 -0.09042(11) 0.6152(4) 0.56383(17) 0.0655(7) Uani d . 1 . .
    H H4 -0.0493 0.6618 0.5742 0.098 Uiso calc R 1 . .
    O O5 0.50034(11) 0.1696(3) 0.56929(14) 0.0472(5) Uani d . 1 . .
    H H5A 0.4573 0.1274 0.5779 0.057 Uiso d R 1 . .
    H H5B 0.5235 0.1750 0.6208 0.057 Uiso d R 1 . .
    O O6 0.46644(10) 0.3400(3) 0.36324(12) 0.0425(5) Uani d . 1 . .
    H H6A 0.4997 0.3570 0.3251 0.051 Uiso d R 1 . .
    H H6B 0.4279 0.3987 0.3412 0.051 Uiso d R 1 . .
    O O7 0.38005(10) 0.5588(3) 0.52336(13) 0.0415(5) Uani d . 1 . .
    H H7A 0.3745 0.6886 0.5418 0.050 Uiso d R 1 . .
    H H7B 0.3663 0.4736 0.5652 0.050 Uiso d R 1 . .
    O O8 0.42645(10) 0.6168(3) 0.76420(13) 0.0462(5) Uani d . 1 . .
    H H8A 0.4035 0.7366 0.7646 0.055 Uiso d R 1 . .
    H H8B 0.4000 0.5230 0.7362 0.055 Uiso d R 1 . .
    S S1 0.32404(3) 1.08214(11) 0.67158(5) 0.03098(16) Uani d . 1 . .
    C C1 0.23015(14) 1.0294(4) 0.65692(18) 0.0296(6) Uani d . 1 . .
    C C2 0.18127(14) 1.1822(5) 0.6840(2) 0.0463(8) Uani d . 1 . .
    H H2 0.1976 1.3125 0.7098 0.056 Uiso calc R 1 . .
    C C3 0.10786(15) 1.1428(5) 0.6730(2) 0.0523(9) Uani d . 1 . .
    H H3 0.0749 1.2470 0.6912 0.063 Uiso calc R 1 . .
    C C4 0.08304(14) 0.9485(5) 0.63495(19) 0.0343(6) Uani d . 1 . .
    C C5 0.13250(15) 0.7954(5) 0.6086(2) 0.0447(7) Uani d . 1 . .
    H H5 0.1163 0.6647 0.5830 0.054 Uiso calc R 1 . .
    C C6 0.20627(14) 0.8343(5) 0.6199(2) 0.0440(7) Uani d . 1 . .
    H H6 0.2395 0.7296 0.6027 0.053 Uiso calc R 1 . .
    C C7 -0.04225(15) 1.0304(5) 0.6320(2) 0.0406(7) Uani d . 1 . .
    H H7 -0.0302 1.1709 0.6507 0.049 Uiso calc R 1 . .
    C C8 -0.11807(14) 0.9738(4) 0.61762(19) 0.0368(7) Uani d . 1 . .
    C C9 -0.13909(15) 0.7700(5) 0.5839(2) 0.0437(7) Uani d . 1 . .
    C C10 -0.21291(15) 0.7219(5) 0.5712(2) 0.0522(8) Uani d . 1 . .
    H H10 -0.2273 0.5861 0.5491 0.063 Uiso calc R 1 . .
    C C11 -0.26382(16) 0.8743(6) 0.5911(2) 0.0521(8) Uani d . 1 . .
    H H11 -0.3127 0.8403 0.5826 0.063 Uiso calc R 1 . .
    C C12 -0.24418(16) 1.0779(6) 0.6235(2) 0.0529(8) Uani d . 1 . .
    H H12 -0.2793 1.1808 0.6361 0.064 Uiso calc R 1 . .
    C C13 -0.17160(15) 1.1260(5) 0.6369(2) 0.0464(7) Uani d . 1 . .
    H H13 -0.1580 1.2623 0.6592 0.056 Uiso calc R 1 . .
loop_
    _atom_site_aniso_label
    _atom_site_aniso_U_11
    _atom_site_aniso_U_22
    _atom_site_aniso_U_33
    _atom_site_aniso_U_12
    _atom_site_aniso_U_13
    _atom_site_aniso_U_23
    Cd1 0.03180(16) 0.03028(17) 0.03128(16) 0.00014(11) 0.00026(11) -0.00045(11)
    N1 0.0266(12) 0.0439(14) 0.0467(14) -0.0041(11) -0.0031(10) -0.0035(11)
    O1 0.0316(10) 0.0456(12) 0.0490(12) -0.0008(8) 0.0082(9) -0.0114(9)
    O2 0.0331(10) 0.0496(13) 0.0438(12) -0.0010(8) -0.0079(9) 0.0034(9)
    O3 0.0378(10) 0.0300(10) 0.0600(13) -0.0074(8) 0.0050(9) -0.0035(9)
    O4 0.0424(12) 0.0513(14) 0.102(2) -0.0018(11) -0.0095(12) -0.0244(14)
    O5 0.0534(12) 0.0412(12) 0.0463(12) -0.0071(10) -0.0058(9) 0.0082(9)
    O6 0.0426(11) 0.0443(11) 0.0399(11) 0.0034(9) -0.0062(9) -0.0043(9)
    O7 0.0358(10) 0.0384(11) 0.0508(12) 0.0016(9) 0.0067(9) -0.0007(9)
    O8 0.0505(12) 0.0381(12) 0.0492(12) 0.0031(9) -0.0094(9) -0.0032(9)
    S1 0.0249(3) 0.0302(3) 0.0378(4) -0.0031(3) 0.0007(3) -0.0016(3)
    C1 0.0258(13) 0.0322(15) 0.0306(13) -0.0012(11) 0.0004(10) -0.0005(11)
    C2 0.0330(15) 0.0418(17) 0.064(2) -0.0024(13) -0.0032(14) -0.0210(15)
    C3 0.0283(14) 0.052(2) 0.076(2) 0.0050(14) -0.0011(14) -0.0259(17)
    C4 0.0285(14) 0.0411(16) 0.0332(14) -0.0034(12) -0.0013(11) -0.0016(12)
    C5 0.0329(14) 0.0346(16) 0.066(2) -0.0045(13) -0.0012(13) -0.0125(14)
    C6 0.0294(14) 0.0326(16) 0.070(2) -0.0018(12) 0.0036(13) -0.0113(14)
    C7 0.0344(15) 0.0415(17) 0.0458(17) -0.0083(13) 0.0000(13) 0.0011(13)
    C8 0.0274(14) 0.0446(18) 0.0384(15) -0.0035(12) -0.0001(11) 0.0035(12)
    C9 0.0354(15) 0.0475(18) 0.0477(17) -0.0032(14) -0.0036(13) 0.0003(14)
    C10 0.0398(17) 0.055(2) 0.061(2) -0.0140(15) -0.0127(14) 0.0020(16)
    C11 0.0293(15) 0.076(3) 0.0501(19) -0.0080(16) -0.0062(13) 0.0125(17)
    C12 0.0331(16) 0.069(2) 0.057(2) 0.0102(16) 0.0052(14) 0.0098(17)
    C13 0.0389(16) 0.0487(19) 0.0517(18) 0.0001(14) 0.0025(13) 0.0026(14)
_geom_special_details
;
All e.s.d.'s (except the e.s.d. in the dihedral angle between two l.s. planes)
are estimated using the full covariance matrix. The cell e.s.d.'s are taken
into account individually in the estimation of e.s.d.'s in distances, angles
and torsion angles; correlations between e.s.d.'s in cell parameters are only
used when they are defined by crystal symmetry. An approximate (isotropic)
treatment of cell e.s.d.'s is used for estimating e.s.d.'s involving l.s.
planes.
;
loop_
    _geom_bond_atom_site_label_1
    _geom_bond_atom_site_label_2
    _geom_bond_site_symmetry_2
    _geom_bond_distance
    _geom_bond_publ_flag
    Cd1 O5 . 2.2684(19) y
    Cd1 O5 3_666 2.2684(19) ?
    Cd1 O7 . 2.2826(18) y
    Cd1 O7 3_666 2.2826(18) ?
    Cd1 O6 3_666 2.2862(17) ?
    Cd1 O6 . 2.2862(17) y
    N1 C7 . 1.278(4) ?
    N1 C4 . 1.425(3) ?
    O1 S1 . 1.4565(19) ?
    O2 S1 . 1.462(2) ?
    O3 S1 . 1.4570(19) ?
    O4 C9 . 1.349(4) ?
    O4 H4 . 0.8200 ?
    O5 H5A . 0.8499 ?
    O5 H5B . 0.8501 ?
    O6 H6A . 0.8500 ?
    O6 H6B . 0.8501 ?
    O7 H7A . 0.8500 ?
    O7 H7B . 0.8500 ?
    O8 H8A . 0.8499 ?
    O8 H8B . 0.8499 ?
    S1 C1 . 1.768(3) ?
    C1 C2 . 1.371(4) ?
    C1 C6 . 1.380(4) ?
    C2 C3 . 1.380(4) ?
    C2 H2 . 0.9300 ?
    C3 C4 . 1.388(4) ?
    C3 H3 . 0.9300 ?
    C4 C5 . 1.377(4) ?
    C5 C6 . 1.386(4) ?
    C5 H5 . 0.9300 ?
    C6 H6 . 0.9300 ?
    C7 C8 . 1.450(4) ?
    C7 H7 . 0.9300 ?
    C8 C9 . 1.395(4) ?
    C8 C13 . 1.398(4) ?
    C9 C10 . 1.400(4) ?
    C10 C11 . 1.366(4) ?
    C10 H10 . 0.9300 ?
    C11 C12 . 1.381(5) ?
    C11 H11 . 0.9300 ?
    C12 C13 . 1.379(4) ?
    C12 H12 . 0.9300 ?
    C13 H13 . 0.9300 ?
loop_
    _geom_angle_atom_site_label_1
    _geom_angle_atom_site_label_2
    _geom_angle_atom_site_label_3
    _geom_angle_site_symmetry_1
    _geom_angle_site_symmetry_3
    _geom_angle
    _geom_angle_publ_flag
    O5 Cd1 O5 . 3_666 180.0 ?
    O5 Cd1 O7 . . 93.52(7) ?
    O5 Cd1 O7 3_666 . 86.48(7) ?
    O5 Cd1 O7 . 3_666 86.48(7) ?
    O5 Cd1 O7 3_666 3_666 93.52(7) ?
    O7 Cd1 O7 . 3_666 180.0 ?
    O5 Cd1 O6 . 3_666 90.09(7) ?
    O5 Cd1 O6 3_666 3_666 89.91(7) ?
    O7 Cd1 O6 . 3_666 91.93(7) ?
    O7 Cd1 O6 3_666 3_666 88.07(7) ?
    O5 Cd1 O6 . . 89.91(7) ?
    O5 Cd1 O6 3_666 . 90.09(7) ?
    O7 Cd1 O6 . . 88.07(7) ?
    O7 Cd1 O6 3_666 . 91.93(7) ?
    O6 Cd1 O6 3_666 . 180.0 ?
    C7 N1 C4 . . 122.1(2) ?
    C9 O4 H4 . . 109.5 ?
    Cd1 O5 H5A . . 110.6 ?
    Cd1 O5 H5B . . 110.5 ?
    H5A O5 H5B . . 108.8 ?
    Cd1 O6 H6A . . 109.8 ?
    Cd1 O6 H6B . . 110.0 ?
    H6A O6 H6B . . 108.4 ?
    Cd1 O7 H7A . . 109.0 ?
    Cd1 O7 H7B . . 109.2 ?
    H7A O7 H7B . . 107.9 ?
    H8A O8 H8B . . 108.3 ?
    O1 S1 O3 . . 112.68(12) ?
    O1 S1 O2 . . 112.09(12) ?
    O3 S1 O2 . . 111.19(12) ?
    O1 S1 C1 . . 107.08(12) ?
    O3 S1 C1 . . 106.63(11) ?
    O2 S1 C1 . . 106.74(12) ?
    C2 C1 C6 . . 120.2(2) ?
    C2 C1 S1 . . 119.5(2) ?
    C6 C1 S1 . . 120.2(2) ?
    C1 C2 C3 . . 120.1(3) ?
    C1 C2 H2 . . 120.0 ?
    C3 C2 H2 . . 120.0 ?
    C2 C3 C4 . . 120.3(3) ?
    C2 C3 H3 . . 119.8 ?
    C4 C3 H3 . . 119.8 ?
    C5 C4 C3 . . 119.2(2) ?
    C5 C4 N1 . . 116.2(2) ?
    C3 C4 N1 . . 124.6(3) ?
    C4 C5 C6 . . 120.5(3) ?
    C4 C5 H5 . . 119.7 ?
    C6 C5 H5 . . 119.7 ?
    C1 C6 C5 . . 119.6(3) ?
    C1 C6 H6 . . 120.2 ?
    C5 C6 H6 . . 120.2 ?
    N1 C7 C8 . . 122.1(3) ?
    N1 C7 H7 . . 119.0 ?
    C8 C7 H7 . . 119.0 ?
    C9 C8 C13 . . 118.9(3) ?
    C9 C8 C7 . . 121.4(3) ?
    C13 C8 C7 . . 119.7(3) ?
    O4 C9 C8 . . 122.1(2) ?
    O4 C9 C10 . . 118.4(3) ?
    C8 C9 C10 . . 119.5(3) ?
    C11 C10 C9 . . 120.1(3) ?
    C11 C10 H10 . . 120.0 ?
    C9 C10 H10 . . 120.0 ?
    C10 C11 C12 . . 121.4(3) ?
    C10 C11 H11 . . 119.3 ?
    C12 C11 H11 . . 119.3 ?
    C13 C12 C11 . . 118.9(3) ?
    C13 C12 H12 . . 120.5 ?
    C11 C12 H12 . . 120.5 ?
    C12 C13 C8 . . 121.2(3) ?
    C12 C13 H13 . . 119.4 ?
    C8 C13 H13 . . 119.4 ?
loop_
    _geom_torsion_atom_site_label_1
    _geom_torsion_atom_site_label_2
    _geom_torsion_atom_site_label_3
    _geom_torsion_atom_site_label_4
    _geom_torsion_site_symmetry_1
    _geom_torsion_site_symmetry_2
    _geom_torsion_site_symmetry_3
    _geom_torsion_site_symmetry_4
    _geom_torsion
    _geom_torsion_publ_flag
    O1 S1 C1 C2 . . . . -148.3(2) ?
    O3 S1 C1 C2 . . . . -27.4(3) ?
    O2 S1 C1 C2 . . . . 91.5(2) ?
    O1 S1 C1 C6 . . . . 32.8(3) ?
    O3 S1 C1 C6 . . . . 153.7(2) ?
    O2 S1 C1 C6 . . . . -87.4(2) ?
    C6 C1 C2 C3 . . . . -1.0(5) ?
    S1 C1 C2 C3 . . . . -179.9(3) ?
    C1 C2 C3 C4 . . . . 0.2(5) ?
    C2 C3 C4 C5 . . . . 0.3(5) ?
    C2 C3 C4 N1 . . . . -179.3(3) ?
    C7 N1 C4 C5 . . . . -172.3(3) ?
    C7 N1 C4 C3 . . . . 7.3(5) ?
    C3 C4 C5 C6 . . . . 0.0(5) ?
    N1 C4 C5 C6 . . . . 179.6(3) ?
    C2 C1 C6 C5 . . . . 1.3(4) ?
    S1 C1 C6 C5 . . . . -179.8(2) ?
    C4 C5 C6 C1 . . . . -0.8(5) ?
    C4 N1 C7 C8 . . . . -179.3(3) ?
    N1 C7 C8 C9 . . . . -4.2(4) ?
    N1 C7 C8 C13 . . . . 176.4(3) ?
    C13 C8 C9 O4 . . . . -180.0(3) ?
    C7 C8 C9 O4 . . . . 0.6(4) ?
    C13 C8 C9 C10 . . . . -0.7(4) ?
    C7 C8 C9 C10 . . . . 179.9(3) ?
    O4 C9 C10 C11 . . . . 179.7(3) ?
    C8 C9 C10 C11 . . . . 0.5(5) ?
    C9 C10 C11 C12 . . . . 0.3(5) ?
    C10 C11 C12 C13 . . . . -0.8(5) ?
    C11 C12 C13 C8 . . . . 0.5(5) ?
    C9 C8 C13 C12 . . . . 0.2(4) ?
    C7 C8 C13 C12 . . . . 179.6(3) ?
loop_
    _geom_hbond_atom_site_label_D
    _geom_hbond_atom_site_label_H
    _geom_hbond_atom_site_label_A
    _geom_hbond_site_symmetry_A
    _geom_hbond_distance_DH
    _geom_hbond_distance_HA
    _geom_hbond_distance_DA
    _geom_hbond_angle_DHA
    O4 H4 N1 . 0.82 1.89 2.611(3) 147
    O5 H5A O1 1_545 0.85 2.07 2.909(3) 170
    O5 H5B O8 2_646 0.85 1.92 2.750(3) 167
    O6 H6A O8 3_666 0.85 1.93 2.778(3) 177
    O6 H6B O2 4_575 0.85 1.97 2.802(3) 166
    O7 H7A O1 . 0.85 1.95 2.793(3) 174
    O7 H7B O3 1_545 0.85 1.91 2.757(3) 172
    O8 H8A O2 . 0.85 1.90 2.750(3) 176
    O8 H8B O3 1_545 0.85 2.00 2.851(3) 176
