# Supplementary material for: Hexaaqua­cadmium(II) bis­[4-(2-hydroxy­benzyl­ideneamino)benzene­sulfonate] dihydrate
Source: Acta Crystallogr Sect E Struct Rep Online. 2008 Apr 23;64(Pt 5):m694. doi: 10.1107/S1600536808010878 (PMC2961211; doi:10.1107/S1600536808010878)
Supplement: Supplementary file 2 [file e-64-0m694-Isup2.hkl]

# 
# h,k,l, Fc-squared, Fo-squared, sigma(Fo-squared) and status flag 
# 
data_I
_shelx_title ' 080416f in P2(1)/c' 
_shelx_refln_list_code          4 
_shelx_F_calc_maximum      279.85 
_exptl_crystal_F_000       828.00 
_reflns_d_resolution_high  0.8406 
 
loop_ 
 _symmetry_equiv_pos_as_xyz 
 'x, y, z' 
 '-x, y+1/2, -z+1/2' 
 '-x, -y, -z' 
 'x, -y-1/2, z-1/2' 
 
_cell_length_a    18.4636 
_cell_length_b     6.1488 
_cell_length_c    14.5701 
_cell_angle_alpha  90.000 
_cell_angle_beta   92.226 
_cell_angle_gamma  90.000 
 
_shelx_F_squared_multiplier     1.000 
 
loop_ 
 _refln_index_h 
 _refln_index_k 
 _refln_index_l 
 _refln_F_squared_calc 
 _refln_F_squared_meas 
 _refln_F_squared_sigma 
 _refln_observed_status 
   2   0   0     2062.41     1965.55     28.78 o 
   3   0   0     7293.76     6181.67     86.90 o 
   4   0   0      264.83      235.88      6.63 o 
   5   0   0    13841.17    12703.73    175.65 o 
   6   0   0    20083.70    18373.60    252.39 o 
   7   0   0    23566.48    22369.70    306.89 o 
   8   0   0     9166.74     9716.11    137.73 o 
   9   0   0      348.26      495.55     13.55 o 
  10   0   0     2910.78     2979.78     48.85 o 
  11   0   0     4044.02     4282.40     67.29 o 
  12   0   0     7178.98     7525.69    194.84 o 
  13   0   0     3189.16     3434.35    100.53 o 
  14   0   0      587.44      642.27     32.58 o 
  15   0   0      582.48      590.81     32.14 o 
  16   0   0     1757.42     1651.67     61.55 o 
  17   0   0     2359.12     2412.66     81.39 o 
  18   0   0     1271.01     1294.37     54.51 o 
  19   0   0      270.15      278.95     25.35 o 
  20   0   0        7.85       -8.62     12.23 o 
  21   0   0      119.41      125.18     23.77 o 
   1   1   0     3849.99     3865.71     47.85 o 
   2   1   0       25.06       19.01      1.69 o 
   3   1   0      169.69      164.10      3.93 o 
   4   1   0     2639.78     2751.99     41.21 o 
   5   1   0      260.66      276.98      6.33 o 
   6   1   0     2309.73     2283.87     31.17 o 
   7   1   0     1613.12     1684.46     24.86 o 
   8   1   0     4292.20     4603.73     59.90 o 
   9   1   0      169.65      196.50      7.72 o 
  10   1   0       71.23       50.98      5.42 o 
  11   1   0       11.37        5.16      3.94 o 
  12   1   0       97.59      121.57      7.71 o 
  13   1   0      810.71      847.02     18.44 o 
  14   1   0      195.39      238.04     10.38 o 
  15   1   0      145.01      136.98     10.98 o 
  16   1   0      271.58      285.55     13.71 o 
  17   1   0      293.87      239.34     13.43 o 
  18   1   0       97.66      117.74     11.60 o 
  19   1   0       17.60       17.17     10.18 o 
  20   1   0        2.93       -1.96      8.98 o 
  21   1   0      124.51       90.98     14.98 o 
   0   2   0    14052.70    13728.34    227.05 o 
   1   2   0     8038.75     8208.59     97.99 o 
   2   2   0     4792.44     4948.37     61.05 o 
   3   2   0     2331.29     2394.00     33.98 o 
   4   2   0      800.50      780.95     13.44 o 
   5   2   0     3594.16     3740.84     85.72 o 
   6   2   0     1954.13     1698.02     46.08 o 
   7   2   0     9473.96     9898.34    140.59 o 
   8   2   0     4900.96     5191.04     67.01 o 
   9   2   0     1292.04     1199.20     22.99 o 
  10   2   0      772.31      781.55     24.83 o 
  11   2   0     1100.90     1084.66     20.63 o 
  12   2   0     2924.45     2881.38     43.25 o 
  13   2   0     1264.43     1221.11     26.81 o 
  14   2   0      557.80      572.29     28.45 o 
  15   2   0     2429.11     2313.61     86.72 o 
  16   2   0     1008.81      934.53     32.97 o 
  17   2   0      459.15      475.59     23.68 o 
  18   2   0      751.71      757.93     46.97 o 
  19   2   0      365.22      355.47     17.38 o 
  20   2   0      184.57      182.99     15.49 o 
  21   2   0      250.99      258.74     24.35 o 
   1   3   0        0.25       -0.33      3.05 o 
   2   3   0        2.05        1.42      4.30 o 
   3   3   0      476.93      544.25     17.65 o 
   4   3   0     2200.62     2404.42     44.42 o 
   5   3   0      163.32      150.18      6.96 o 
   6   3   0     2469.74     2681.46     81.74 o 
   7   3   0      157.79      122.79      5.69 o 
   8   3   0      725.38      748.96     18.50 o 
   9   3   0      384.19      376.19     13.24 o 
  10   3   0      686.75      723.11     16.29 o 
  11   3   0        0.82        9.51      5.23 o 
  12   3   0      207.97      202.87     12.32 o 
  13   3   0      578.42      575.51     27.23 o 
  14   3   0      138.77      140.52     12.23 o 
  15   3   0      323.35      297.70     18.24 o 
  16   3   0      220.48      251.59     17.63 o 
  17   3   0      103.18      122.75     20.21 o 
  18   3   0      155.19      160.34     30.05 o 
  19   3   0       88.63       99.80     13.53 o 
  20   3   0       21.33       12.49     19.52 o 
   0   4   0      411.41      444.80     27.89 o 
   1   4   0     1469.32     1437.81     24.97 o 
   2   4   0      873.89      865.90     17.87 o 
   3   4   0     1402.14     1365.44     24.09 o 
   4   4   0      439.03      422.20     12.10 o 
   5   4   0      884.99      889.69     26.49 o 
   6   4   0     1838.04     1902.40     80.05 o 
   7   4   0     3492.85     3557.79    170.69 o 
   8   4   0     3883.00     3956.63    195.76 o 
   9   4   0     1841.32     1891.34    142.87 o 
  10   4   0       60.00       67.05     11.84 o 
  11   4   0     1728.21     1798.52     88.24 o 
  12   4   0        6.42       21.02     16.83 o 
  13   4   0     1059.41     1082.35     84.14 o 
  14   4   0     2013.00     2141.32    122.76 o 
  15   4   0      713.51      701.23     52.07 o 
  16   4   0      196.06      231.67     22.33 o 
  17   4   0       69.11       73.75     17.14 o 
  18   4   0      156.75      161.12     66.36 o 
   1   5   0        1.49       -7.40      4.93 o 
   2   5   0       36.11       14.81      5.92 o 
   3   5   0      467.85      478.91     15.64 o 
   4   5   0      122.64      127.16      9.39 o 
   5   5   0       37.18       24.86      6.84 o 
   6   5   0       20.47       15.08      6.56 o 
   7   5   0      115.21      129.07     12.09 o 
   8   5   0        5.27        3.17      6.79 o 
   9   5   0      135.35      153.64     16.16 o 
  10   5   0      844.92      836.84     98.59 o 
  11   5   0        5.82       -3.14      9.83 o 
  12   5   0       89.78       94.81     15.64 o 
  13   5   0        3.83       -9.99      9.69 o 
  14   5   0       19.45        9.83     12.31 o 
  15   5   0        8.84        6.58     14.64 o 
  16   5   0       19.57       23.18     14.49 o 
   0   6   0      883.94      925.44     31.72 o 
   1   6   0      938.68      981.54     23.16 o 
   2   6   0     1241.05     1352.13     28.06 o 
   3   6   0     2307.21     2456.17     47.35 o 
   4   6   0     1075.02     1108.10     74.00 o 
   5   6   0      493.54      478.92     42.40 o 
   6   6   0      746.23      737.60     65.82 o 
   7   6   0     1319.48     1306.14     87.12 o 
   8   6   0     1007.78     1134.09    134.56 o 
   9   6   0      820.76      873.63     68.23 o 
  10   6   0      354.71      396.01     24.93 o 
  11   6   0      101.95      118.67     17.95 o 
  12   6   0       50.05       73.05     16.49 o 
   1   7   0       13.23       13.31     16.73 o 
   2   7   0        0.03       -6.59     15.34 o 
   3   7   0       10.76      -11.60     15.59 o 
   4   7   0      171.84      203.02     28.40 o 
   5   7   0       16.07        4.44     13.19 o 
   6   7   0       12.61       -0.51     15.40 o 
 -21   1   1       11.26       12.34     10.67 o 
 -20   1   1      450.20      499.49     37.75 o 
 -19   1   1      932.80      986.94     27.19 o 
 -18   1   1      523.87      571.43     29.45 o 
 -17   1   1      997.62      908.33     23.09 o 
 -16   1   1       14.77       24.68      6.53 o 
 -15   1   1     2076.84     2127.87     35.74 o 
 -14   1   1      996.84     1048.07     21.74 o 
 -13   1   1     1566.21     1533.65     34.49 o 
 -12   1   1      969.71      954.22     19.48 o 
 -11   1   1      866.11      885.81     16.17 o 
 -10   1   1     3299.35     3466.00     48.90 o 
  -9   1   1     5799.85     5932.58     68.88 o 
  -8   1   1    18357.13    17372.85    188.13 o 
  -7   1   1    11437.81    10938.79    119.94 o 
  -6   1   1      909.42      808.58     14.18 o 
  -5   1   1       73.49       53.53      2.95 o 
  -4   1   1      240.66      284.09      6.43 o 
  -3   1   1     8013.03     7641.16    142.18 o 
  -2   1   1    20685.87    18042.50    209.34 o 
  -1   1   1    36357.70    28103.53    644.43 o 
   0   1   1      585.26      694.32      9.14 o 
   1   1   1     4562.92     4344.47     52.40 o 
   2   1   1     7245.86     6946.08     82.05 o 
   3   1   1     7381.44     7214.71     99.35 o 
   4   1   1     9702.81     9633.65    125.09 o 
   5   1   1    12202.50    12251.29    171.84 o 
   6   1   1     2633.94     2900.83     44.99 o 
   7   1   1     1436.51     1505.54     23.02 o 
   8   1   1      856.30     1154.68     30.98 o 
   9   1   1     6908.81     6920.18    123.40 o 
  10   1   1     5366.66     5288.76     80.02 o 
  11   1   1     1278.20     1236.99     26.18 o 
  12   1   1      560.99      513.78     15.93 o 
  13   1   1       56.68       55.63      7.53 o 
  14   1   1     1993.80     2033.06     39.44 o 
  15   1   1      545.53      555.53     18.38 o 
  16   1   1     1424.57     1466.25     32.81 o 
  17   1   1     1344.85     1341.31     39.29 o 
  18   1   1      601.40      597.33     36.86 o 
  19   1   1      537.17      497.27     23.96 o 
  20   1   1      700.56      693.67     30.04 o 
  21   1   1      415.50      430.00     23.50 o 
 -21   2   1      126.92       97.07     13.39 o 
 -20   2   1      224.11      218.65     16.60 o 
 -19   2   1       30.49       20.72      9.18 o 
 -18   2   1      259.74      247.57     14.84 o 
 -17   2   1        0.23       -8.20      7.79 o 
 -16   2   1        6.49        0.90      7.11 o 
 -15   2   1       70.38       70.09      9.70 o 
 -14   2   1      595.45      570.57     16.06 o 
 -13   2   1        0.73       -6.75      4.50 o 
 -12   2   1      662.22      660.87     15.88 o 
 -11   2   1      331.95      338.89     10.73 o 
 -10   2   1       17.26       16.58      4.21 o 
  -9   2   1       27.80       10.43      3.75 o 
  -8   2   1     3447.04     3835.44     60.42 o 
  -7   2   1      265.53      314.94      7.23 o 
  -6   2   1       51.66       37.94      3.33 o 
  -5   2   1      139.10      153.64      4.60 o 
  -4   2   1      230.67      218.66      6.02 o 
  -3   2   1      227.03      263.09      6.68 o 
  -2   2   1     3345.62     3332.11     42.56 o 
  -1   2   1     1303.67     1210.81     18.71 o 
   0   2   1     7749.40     7483.27     89.84 o 
   1   2   1     3640.88     3785.26     47.86 o 
   2   2   1      878.65      835.98     14.00 o 
   3   2   1     3475.69     3848.28     48.81 o 
   4   2   1      162.21      178.14      5.88 o 
   5   2   1     2625.49     2702.31     32.36 o 
   6   2   1      176.71      220.46      8.25 o 
   7   2   1      283.23      340.86      8.67 o 
   8   2   1      135.15      120.32      6.25 o 
   9   2   1       73.47       77.71      5.69 o 
  10   2   1      112.70      107.40     11.21 o 
  11   2   1      342.71      334.03     12.87 o 
  12   2   1      107.87      112.51      9.49 o 
  13   2   1        0.06       -3.60      5.69 o 
  14   2   1     1434.41     1431.60     32.32 o 
  15   2   1     1512.13     1403.48     50.66 o 
  16   2   1       83.67       85.44     13.37 o 
  17   2   1       21.40       15.47      8.33 o 
  18   2   1        9.34       14.60      8.58 o 
  19   2   1      372.01      381.87     18.17 o 
  20   2   1      121.66      138.95     17.55 o 
  21   2   1        8.43       -1.66     11.26 o 
 -20   3   1      742.71      648.73     83.48 o 
 -19   3   1      563.64      521.00     33.37 o 
 -18   3   1      571.89      503.58     49.15 o 
 -17   3   1      872.74      869.95    113.90 o 
 -16   3   1     1682.78     1660.48    101.71 o 
 -15   3   1     1807.00     1825.08     88.03 o 
 -14   3   1     1247.80     1205.75     61.82 o 
 -13   3   1     1792.70     1838.95     76.23 o 
 -12   3   1     1505.18     1537.59     53.38 o 
 -11   3   1       17.62       22.19      6.53 o 
 -10   3   1     2594.28     2592.46    158.46 o 
  -9   3   1     5216.89     5395.80    187.60 o 
  -8   3   1     5239.88     5437.95    223.83 o 
  -7   3   1     1330.68     1261.17     57.45 o 
  -6   3   1     3086.22     3196.01     98.39 o 
  -5   3   1      470.46      443.06     10.75 o 
  -4   3   1     2288.19     2233.38     62.49 o 
  -3   3   1     5678.20     5931.17     74.53 o 
  -2   3   1    13222.00    13459.77    159.83 o 
  -1   3   1     7669.85     7778.74    125.41 o 
   0   3   1     3611.64     3450.98     46.17 o 
   1   3   1     2158.51     2130.53     30.99 o 
   2   3   1        5.09       -0.45      3.47 o 
   3   3   1     9407.75     9516.53    173.32 o 
   4   3   1     9354.78     9246.69    140.52 o 
   5   3   1     4837.12     4625.46    115.25 o 
   6   3   1     7362.32     7726.72    233.71 o 
   7   3   1      975.11      920.27     23.00 o 
   8   3   1     2674.43     2701.30     62.79 o 
   9   3   1     4294.08     4421.07     86.23 o 
  10   3   1     4567.56     4651.44    137.17 o 
  11   3   1     7476.74     7370.87    131.17 o 
  12   3   1     1899.13     1869.12     32.23 o 
  13   3   1     1391.84     1408.14     32.30 o 
  14   3   1     1531.19     1447.53     57.72 o 
  15   3   1      127.87      126.06     13.12 o 
  16   3   1     1477.24     1470.73     92.04 o 
  17   3   1     1103.69     1122.30     60.55 o 
  18   3   1      829.18      858.10     61.27 o 
  19   3   1      280.97      285.93     17.99 o 
 -18   4   1      187.51      231.03     23.93 o 
 -17   4   1      131.94      151.01     32.45 o 
 -16   4   1      124.45      130.91     31.31 o 
 -15   4   1      410.16      400.69     57.11 o 
 -14   4   1       29.46       34.37     12.68 o 
 -13   4   1       12.41       17.36     10.99 o 
 -12   4   1      595.51      545.69     71.85 o 
 -11   4   1     2261.48     2359.06    141.09 o 
 -10   4   1      618.56      638.41     22.53 o 
  -9   4   1      653.92      674.90     38.64 o 
  -8   4   1       36.85       46.46      7.99 o 
  -7   4   1      113.64      100.99     14.26 o 
  -6   4   1      203.85      236.71     17.35 o 
  -5   4   1       55.12       38.73      5.60 o 
  -4   4   1       26.08        5.33      4.55 o 
  -3   4   1     1349.16     1269.70     27.02 o 
  -2   4   1      155.26      156.74      8.25 o 
  -1   4   1      791.16      799.48     16.92 o 
   0   4   1      416.99      426.73     12.18 o 
   1   4   1      149.65      140.31      8.03 o 
   2   4   1     2998.25     3229.00     46.00 o 
   3   4   1      939.30      933.51     21.86 o 
   4   4   1      140.47      114.59      7.83 o 
   5   4   1      424.79      426.02     13.75 o 
   6   4   1       72.84       69.59      7.30 o 
   7   4   1      124.82      132.90      8.75 o 
   8   4   1      903.15      881.18     45.78 o 
   9   4   1      488.95      499.38     26.10 o 
  10   4   1       13.69       22.86      6.25 o 
  11   4   1      564.73      564.70     28.50 o 
  12   4   1        4.09        2.30      7.46 o 
  13   4   1        7.65        2.11      7.97 o 
  14   4   1      383.50      396.86     19.06 o 
  15   4   1       11.67        8.19      8.59 o 
  16   4   1      258.73      264.07     17.24 o 
  17   4   1      486.62      453.31     27.33 o 
  18   4   1        0.02        0.49     11.64 o 
 -16   5   1     1057.20     1139.46    166.26 o 
 -15   5   1      435.54      468.91     32.74 o 
 -14   5   1      140.93      146.72     32.67 o 
 -13   5   1        2.74       -9.62     10.09 o 
 -12   5   1      682.75      619.67     87.38 o 
 -11   5   1      545.61      563.33     63.86 o 
 -10   5   1     1786.65     1899.90    195.76 o 
  -9   5   1      660.27      662.31     46.18 o 
  -8   5   1      123.62      129.91     15.17 o 
  -7   5   1      149.93      161.72     16.01 o 
  -6   5   1     1030.86     1047.71     46.94 o 
  -5   5   1     1677.89     1702.55     70.22 o 
  -4   5   1     6446.96     6536.82    116.81 o 
  -3   5   1      243.59      240.72     11.55 o 
  -2   5   1      394.26      388.69     14.94 o 
  -1   5   1     1945.92     1973.62     33.30 o 
   0   5   1     1188.91     1169.68     23.45 o 
   1   5   1     1930.56     1975.58     33.38 o 
   2   5   1     1090.67     1102.42     22.91 o 
   3   5   1      329.54      302.86     11.73 o 
   4   5   1      152.94      154.96     12.23 o 
   5   5   1      408.37      438.30     14.22 o 
   6   5   1     2842.75     2789.45    108.28 o 
   7   5   1     1576.56     1573.17     57.37 o 
   8   5   1      472.40      501.84     31.44 o 
   9   5   1       95.99       89.30     10.98 o 
  10   5   1      119.85      116.76     12.58 o 
  11   5   1      826.26      809.29     25.62 o 
  12   5   1     2103.25     2127.83    250.05 o 
  13   5   1     1144.03     1185.62    109.78 o 
  14   5   1      151.32      120.93     18.14 o 
  15   5   1        2.61       -8.81     11.85 o 
 -12   6   1        0.51       -5.02     13.85 o 
 -11   6   1       42.96       55.54     15.64 o 
 -10   6   1        8.91        5.61     12.54 o 
  -9   6   1       12.80       18.29     12.73 o 
  -8   6   1        0.02      -16.09     10.73 o 
  -7   6   1        1.55      -13.92      9.28 o 
  -6   6   1        3.28       21.33     11.55 o 
  -5   6   1      121.03      134.13     16.87 o 
  -4   6   1      601.25      579.52     26.87 o 
  -3   6   1        2.07       10.52     10.19 o 
  -2   6   1       37.28       17.27     11.28 o 
  -1   6   1        5.51       -5.27      7.51 o 
   0   6   1      125.48       87.06     14.65 o 
   1   6   1       15.73        3.50      6.72 o 
   2   6   1        5.34       -3.53      6.97 o 
   3   6   1       55.00       44.11     10.29 o 
   4   6   1      141.76      141.06     11.50 o 
   5   6   1       63.34       55.86     13.08 o 
   6   6   1        0.99       -8.08      9.13 o 
   7   6   1       31.14        5.43     10.81 o 
   8   6   1        8.03      -14.42     10.31 o 
   9   6   1       41.69       36.74     13.73 o 
  10   6   1        3.23        8.78     12.32 o 
  11   6   1        0.40      -12.22     10.96 o 
  12   6   1       18.62       17.28     13.26 o 
  -6   7   1      298.10      330.05     23.40 o 
  -5   7   1     1114.93     1153.80     41.08 o 
  -4   7   1      573.24      658.91     64.84 o 
  -3   7   1      311.16      313.15     22.72 o 
  -2   7   1      272.48      276.07     21.88 o 
  -1   7   1      159.49      119.35     21.74 o 
   0   7   1      469.40      499.60     34.10 o 
   1   7   1      630.23      715.61     39.30 o 
   2   7   1      523.02      591.95     37.71 o 
   3   7   1      275.54      281.05     31.69 o 
   4   7   1      108.26      129.49     24.66 o 
   5   7   1      555.97      616.86     39.55 o 
   6   7   1      721.06      793.32     45.57 o 
 -21   0   2     1157.78     1201.64     56.16 o 
 -20   0   2      951.45      894.80     46.84 o 
 -19   0   2       10.86        2.85     13.69 o 
 -18   0   2      190.70      211.31     29.28 o 
 -17   0   2      933.19      929.87     38.44 o 
 -16   0   2     3999.07     4070.73     86.93 o 
 -15   0   2     2123.96     2148.14     40.91 o 
 -14   0   2     4322.81     4178.91     67.90 o 
 -13   0   2      110.15      101.60      8.50 o 
 -12   0   2       42.41       80.10     13.33 o 
 -11   0   2     1345.16     1451.55     28.19 o 
 -10   0   2    14610.66    14491.54    202.91 o 
  -9   0   2    23035.78    21692.14    327.06 o 
  -8   0   2     7793.66     7547.08    108.04 o 
  -7   0   2     4753.09     5040.28     73.47 o 
  -6   0   2     8124.14     8496.65    152.11 o 
  -5   0   2    35765.83    30006.98    919.47 o 
  -4   0   2    29960.71    26194.96    720.08 o 
  -3   0   2    18201.39    17122.81    459.50 o 
  -2   0   2     1314.98     1357.07     26.58 o 
  -1   0   2       17.96       39.04      3.17 o 
   0   0   2     2935.47     2837.08     70.67 o 
   1   0   2    10952.50    10264.53    244.66 o 
   2   0   2    37695.50    26424.75    620.34 o 
   3   0   2    16952.89    14577.26    344.87 o 
   4   0   2      995.61     1054.78     31.88 o 
   5   0   2     1007.86     1159.62     36.32 o 
   6   0   2      148.25      227.42     13.31 o 
   7   0   2    13466.73    12478.60    303.42 o 
   8   0   2    38253.66    31219.39    739.51 o 
   9   0   2     6451.94     6094.15    158.71 o 
  10   0   2     1299.61     1415.06     49.88 o 
  11   0   2      756.14      857.91     36.83 o 
  12   0   2      104.07       75.55     14.32 o 
  13   0   2     1023.54     1090.34     44.81 o 
  14   0   2     2700.47     2828.15     88.67 o 
  15   0   2     1856.24     2077.99     71.75 o 
  16   0   2      205.61      238.07     22.50 o 
  17   0   2     2578.79     2388.77     81.96 o 
  18   0   2      460.86      491.23     32.64 o 
  19   0   2     2055.09     2020.95     75.30 o 
  20   0   2     1030.81     1019.54     49.88 o 
  21   0   2      287.93      282.88     27.70 o 
 -21   1   2        1.44       -3.03     11.06 o 
 -20   1   2       70.35       60.63     13.56 o 
 -19   1   2       14.69       13.37      7.24 o 
 -18   1   2      528.43      515.12     16.62 o 
 -17   1   2        0.81        3.98      6.29 o 
 -16   1   2      182.10      177.25     10.92 o 
 -15   1   2     1523.69     1432.41     30.04 o 
 -14   1   2     1191.79     1142.77     20.97 o 
 -13   1   2       16.70       18.35      4.76 o 
 -12   1   2     1508.67     1565.29     24.45 o 
 -11   1   2      236.14      231.97      8.57 o 
 -10   1   2        5.68       -1.85      2.85 o 
  -9   1   2       51.97       95.61      5.70 o 
  -8   1   2     2918.49     3202.23     39.44 o 
  -7   1   2       15.94        5.85      2.64 o 
  -6   1   2     2931.80     2990.23     36.00 o 
  -5   1   2     4372.66     4601.65     56.59 o 
  -4   1   2      512.70      488.58      8.26 o 
  -3   1   2      695.42      777.97     13.94 o 
  -2   1   2     1878.68     2201.59     41.25 o 
  -1   1   2     1367.63     1459.57     19.78 o 
   0   1   2      511.07      569.42      8.07 o 
   1   1   2     3576.10     3577.95     39.70 o 
   2   1   2        0.09        1.11      1.64 o 
   3   1   2     2162.69     2206.97     40.20 o 
   4   1   2     1025.94     1084.97     19.53 o 
   5   1   2      404.64      344.25      9.56 o 
   6   1   2     1512.61     1581.08     27.60 o 
   7   1   2     1836.06     1974.12     33.71 o 
   8   1   2      500.19      523.90     16.44 o 
   9   1   2      446.82      512.79     14.49 o 
  10   1   2        4.03       -1.95      4.16 o 
  11   1   2      818.37      778.18     19.74 o 
  12   1   2     2260.80     2234.31     41.18 o 
  13   1   2     1043.15     1102.68     25.96 o 
  14   1   2      716.98      734.94     21.15 o 
  15   1   2        5.49       11.12      8.40 o 
  16   1   2       50.85       30.12      9.99 o 
  17   1   2       24.17       22.36     10.43 o 
  18   1   2      312.17      251.56     17.50 o 
  19   1   2      179.64      140.74     16.36 o 
  20   1   2       37.65       27.47     11.36 o 
  21   1   2       47.82       56.33     13.56 o 
 -21   2   2      708.01      671.17     44.02 o 
 -20   2   2      516.31      579.79     70.07 o 
 -19   2   2      309.52      271.57     22.37 o 
 -18   2   2      299.80      271.05     19.78 o 
 -17   2   2      409.69      421.33     17.74 o 
 -16   2   2     2115.40     2118.57    122.74 o 
 -15   2   2      543.89      532.97     18.20 o 
 -14   2   2     2261.28     2280.15     57.17 o 
 -13   2   2     1032.06     1125.12     26.01 o 
 -12   2   2      179.09      200.07      9.03 o 
 -11   2   2      769.51      815.43     15.86 o 
 -10   2   2     2006.68     2182.47     30.53 o 
  -9   2   2     5284.56     5593.17     68.14 o 
  -8   2   2     1444.66     1491.02     29.18 o 
  -7   2   2     2192.13     2284.87     44.73 o 
  -6   2   2     3383.35     3555.54     38.32 o 
  -5   2   2     2602.72     2450.19     29.76 o 
  -4   2   2     2895.57     2838.45     36.83 o 
  -3   2   2     5110.99     5207.99     58.02 o 
  -2   2   2     1400.88     1430.94     18.78 o 
  -1   2   2     2943.07     3074.97     39.62 o 
   0   2   2     2512.99     2548.19     33.71 o 
   1   2   2     7283.10     7247.91     87.33 o 
   2   2   2    16619.63    15930.55    193.99 o 
   3   2   2     4168.60     3966.60     62.26 o 
   4   2   2     3008.07     2932.92     39.15 o 
   5   2   2     1600.67     1674.33     25.03 o 
   6   2   2     1252.58     1221.43     20.13 o 
   7   2   2     3455.33     3521.09     67.66 o 
   8   2   2     6890.85     6968.28    101.75 o 
   9   2   2     5870.40     5796.21    100.54 o 
  10   2   2     4451.20     4495.94     70.74 o 
  11   2   2      248.62      230.27     11.33 o 
  12   2   2     2142.76     2039.54     39.20 o 
  13   2   2      875.02      835.98     28.03 o 
  14   2   2       22.83       30.40      7.83 o 
  15   2   2     2788.50     2766.01     56.85 o 
  16   2   2      658.13      655.19     21.92 o 
  17   2   2      679.96      614.52     21.55 o 
  18   2   2      783.83      752.53     24.56 o 
  19   2   2      463.43      475.97     20.03 o 
  20   2   2      179.31      167.37     19.15 o 
 -19   3   2      132.58      135.88     19.22 o 
 -18   3   2        4.86       11.17     19.33 o 
 -17   3   2      126.66      148.63     18.12 o 
 -16   3   2      306.10      303.78     20.26 o 
 -15   3   2       72.14       72.91     13.00 o 
 -14   3   2      290.72      275.40     14.56 o 
 -13   3   2       44.69       34.88      8.16 o 
 -12   3   2      309.27      279.17     15.52 o 
 -11   3   2     1484.45     1600.78     97.87 o 
 -10   3   2       91.16      110.56      7.53 o 
  -9   3   2      679.90      711.98     29.15 o 
  -8   3   2      857.37      847.15     31.61 o 
  -7   3   2      211.73      234.89      7.11 o 
  -6   3   2      856.75      897.76     40.10 o 
  -5   3   2     1163.36     1147.73     37.75 o 
  -4   3   2      201.73      215.30      8.76 o 
  -3   3   2      372.42      444.62     10.50 o 
  -2   3   2     4303.07     4447.08     57.44 o 
  -1   3   2       56.14       48.88      4.97 o 
   0   3   2      292.42      278.91      8.67 o 
   1   3   2      887.81      931.37     17.05 o 
   2   3   2      710.98      765.72     16.82 o 
   3   3   2       16.41        4.72      3.40 o 
   4   3   2      140.92      118.45     11.58 o 
   5   3   2      445.52      499.52     16.15 o 
   6   3   2       87.74      105.97      6.94 o 
   7   3   2        3.33        5.04      4.13 o 
   8   3   2      187.01      212.86      9.42 o 
   9   3   2       65.33       71.56      8.27 o 
  10   3   2      692.37      695.43     22.78 o 
  11   3   2     4006.81     4000.88     80.42 o 
  12   3   2      382.56      370.69     15.15 o 
  13   3   2        0.17       -7.99      5.33 o 
  14   3   2      449.03      446.56     18.37 o 
  15   3   2      279.96      299.14     15.64 o 
  16   3   2       27.69       32.07     10.10 o 
  17   3   2       52.69       48.37     10.76 o 
  18   3   2      192.68      183.13     16.30 o 
  19   3   2       30.75       36.37     11.74 o 
 -18   4   2      665.18      633.72    123.19 o 
 -17   4   2      431.72      438.88     46.30 o 
 -16   4   2      331.54      330.59     70.83 o 
 -15   4   2      241.15      233.43     25.99 o 
 -14   4   2      978.52      968.05    139.19 o 
 -13   4   2      751.33      793.01     48.36 o 
 -12   4   2      831.90      914.84    105.57 o 
 -11   4   2     3053.01     3216.88    371.75 o 
 -10   4   2       22.56       17.85      9.48 o 
  -9   4   2      442.19      378.78     40.88 o 
  -8   4   2      521.86      506.51     61.89 o 
  -7   4   2     1350.63     1390.70     52.94 o 
  -6   4   2     1901.74     1893.73     91.83 o 
  -5   4   2      462.64      420.28     13.00 o 
  -4   4   2      496.33      507.31     13.05 o 
  -3   4   2     2476.55     2576.07     38.03 o 
  -2   4   2     1590.81     1452.55     24.85 o 
  -1   4   2     2870.98     2953.57     42.54 o 
   0   4   2     2985.90     3133.00     63.82 o 
   1   4   2     3255.54     3222.26     45.90 o 
   2   4   2     2657.96     2936.73     42.77 o 
   3   4   2     2619.89     2628.56     65.29 o 
   4   4   2     2881.82     2868.98     91.94 o 
   5   4   2     2430.70     2438.21    105.73 o 
   6   4   2     1559.63     1572.85     87.47 o 
   7   4   2       79.84       84.35     11.84 o 
   8   4   2      981.65     1024.64     37.96 o 
   9   4   2     1340.56     1371.07     58.71 o 
  10   4   2     4484.70     4446.45    194.59 o 
  11   4   2      752.21      791.21     49.02 o 
  12   4   2      518.37      514.93     30.31 o 
  13   4   2      714.02      711.79     25.06 o 
  14   4   2      179.69      181.48     15.93 o 
  15   4   2     1034.30     1028.45     43.38 o 
  16   4   2     1608.36     1633.18     67.45 o 
  17   4   2      599.04      638.93     24.90 o 
  18   4   2      130.58      126.96     15.87 o 
 -15   5   2       25.04       18.35     13.72 o 
 -14   5   2       24.38       26.68     13.88 o 
 -13   5   2       55.78       43.27     13.47 o 
 -12   5   2       12.01        1.59     11.25 o 
 -11   5   2      152.45      155.45     17.47 o 
 -10   5   2       39.52       27.43     12.17 o 
  -9   5   2       50.80       40.24     12.11 o 
  -8   5   2      128.76      134.86     15.70 o 
  -7   5   2       11.55        2.01      9.18 o 
  -6   5   2        8.12        9.40      9.11 o 
  -5   5   2       14.96       11.45     15.05 o 
  -4   5   2      797.98      802.96     49.69 o 
  -3   5   2      209.85      209.93     12.35 o 
  -2   5   2      476.39      498.62     14.53 o 
  -1   5   2        2.77       -0.38      5.62 o 
   0   5   2        1.64       -7.33      4.89 o 
   1   5   2      146.94      149.22     10.10 o 
   2   5   2       99.40       88.60     10.70 o 
   3   5   2       30.86       32.11      6.91 o 
   4   5   2      377.90      343.79     12.83 o 
   5   5   2       23.30        6.48      5.97 o 
   6   5   2       35.86       37.01      7.16 o 
   7   5   2        7.83        6.23      6.25 o 
   8   5   2      155.05      177.55     20.97 o 
   9   5   2      101.75      116.80     15.13 o 
  10   5   2       43.01       42.50     10.36 o 
  11   5   2       22.10       16.79      8.71 o 
  12   5   2        0.73        5.07      8.75 o 
  13   5   2        9.35        7.34      9.33 o 
  14   5   2      250.28      245.08     26.40 o 
  15   5   2      142.82      148.22     19.96 o 
 -12   6   2      948.92     1066.74    148.57 o 
 -11   6   2      802.56      875.99    148.95 o 
 -10   6   2      402.81      422.27     36.64 o 
  -9   6   2      344.26      358.48     55.78 o 
  -8   6   2      308.68      311.94     22.48 o 
  -7   6   2     1316.83     1407.73    137.16 o 
  -6   6   2     1551.04     1625.72    118.50 o 
  -5   6   2     1064.79     1139.34    119.04 o 
  -4   6   2      260.40      300.47     21.18 o 
  -3   6   2      874.30      859.01     32.17 o 
  -2   6   2     1764.58     1818.14     49.82 o 
  -1   6   2      962.03     1031.27     34.86 o 
   0   6   2      749.64      820.50     24.10 o 
   1   6   2     1144.43     1136.63     36.35 o 
   2   6   2      227.34      226.64     15.07 o 
   3   6   2      309.24      306.74     20.55 o 
   4   6   2     2005.76     2102.08     53.11 o 
   5   6   2     1317.32     1318.30     41.45 o 
   6   6   2      327.79      367.85     18.02 o 
   7   6   2       37.20       27.14      9.97 o 
   8   6   2      272.13      236.29     23.61 o 
   9   6   2      411.53      464.89     58.57 o 
  10   6   2      816.91      846.60     76.95 o 
  11   6   2      823.27      896.01     69.03 o 
  12   6   2      317.20      344.63     25.89 o 
  -5   7   2       14.71        6.48     13.06 o 
  -4   7   2       13.70        0.08     14.07 o 
  -3   7   2       19.44       20.57     13.12 o 
  -2   7   2       13.17        3.11     11.93 o 
  -1   7   2      106.56      101.13     17.10 o 
   0   7   2        0.26       -4.92     12.09 o 
   1   7   2        0.77      -15.32     11.70 o 
   2   7   2       16.62       11.85     16.67 o 
   3   7   2        9.28       20.28     18.13 o 
   4   7   2      239.30      213.48     29.35 o 
   5   7   2        5.64        8.18     16.67 o 
 -21   1   3       61.07       65.10     21.93 o 
 -20   1   3        0.75      -11.83      7.88 o 
 -19   1   3       90.49       99.44     13.55 o 
 -18   1   3     1400.38     1452.15     30.95 o 
 -17   1   3     2700.38     2793.07     66.83 o 
 -16   1   3     1844.92     1837.89     51.90 o 
 -15   1   3     4208.85     4257.54     75.91 o 
 -14   1   3       25.14       16.24      5.38 o 
 -13   1   3      336.00      387.41     11.19 o 
 -12   1   3     2774.65     2889.89     39.83 o 
 -11   1   3     4318.62     4572.10     77.22 o 
 -10   1   3     4585.55     4884.19     58.60 o 
  -9   1   3       22.77       15.94      6.99 o 
  -8   1   3     6463.07     7011.71     79.51 o 
  -7   1   3     6578.15     6824.09     99.63 o 
  -6   1   3     3413.57     3069.80     36.96 o 
  -5   1   3     8281.49     8133.76     89.80 o 
  -4   1   3     5089.13     5113.26     77.58 o 
  -3   1   3     6171.44     6480.52     92.56 o 
  -2   1   3     1322.44     1348.19     26.13 o 
  -1   1   3      121.06      102.51      4.81 o 
   0   1   3    60659.96    42149.50   2444.01 o 
   1   1   3     2200.01     2214.44     41.28 o 
   2   1   3     1788.63     1812.32     24.96 o 
   3   1   3       28.14       15.37      2.84 o 
   4   1   3      342.53      307.40     12.68 o 
   5   1   3     1129.48      996.93     24.22 o 
   6   1   3     3906.38     3795.87     57.86 o 
   7   1   3     6778.97     7083.33    125.09 o 
   8   1   3     1828.16     1909.36     37.06 o 
   9   1   3     3882.99     4014.64     63.19 o 
  10   1   3     3765.72     3790.26     61.02 o 
  11   1   3     3006.26     3142.38     53.22 o 
  12   1   3     3574.69     3710.04     94.38 o 
  13   1   3     1243.89     1328.89     36.89 o 
  14   1   3     1002.38      957.77     52.39 o 
  15   1   3      242.68      212.49     15.51 o 
  16   1   3     2446.08     2242.49    140.46 o 
  17   1   3      877.00      935.40    106.30 o 
  18   1   3     1046.54     1039.39     35.36 o 
  19   1   3      440.61      407.80     22.56 o 
  20   1   3       47.96       66.39     14.24 o 
  21   1   3      249.96      277.86     22.81 o 
 -20   2   3       45.19       51.21     16.64 o 
 -19   2   3        0.46      -13.08      9.75 o 
 -18   2   3       70.78       55.93     13.72 o 
 -17   2   3       15.55       10.93      9.79 o 
 -16   2   3       26.05       18.24      7.16 o 
 -15   2   3      909.86      929.94     30.35 o 
 -14   2   3      379.42      383.81     18.85 o 
 -13   2   3      802.85      815.70     22.04 o 
 -12   2   3       12.42       13.04      4.67 o 
 -11   2   3       48.42       46.21      5.38 o 
 -10   2   3     1022.78     1094.31     25.02 o 
  -9   2   3     2609.62     2777.71     67.33 o 
  -8   2   3       51.77       42.61      3.41 o 
  -7   2   3     2401.48     2764.35     53.22 o 
  -6   2   3      321.10      362.67      6.85 o 
  -5   2   3     3483.37     3582.41     41.60 o 
  -4   2   3     3191.49     3179.48     37.04 o 
  -3   2   3     2978.58     3146.24     36.75 o 
  -2   2   3     1264.76     1326.96     17.67 o 
  -1   2   3      225.00      260.01      6.01 o 
   0   2   3        9.00       14.63      2.38 o 
   1   2   3      136.77      107.99      4.13 o 
   2   2   3       20.66        6.59      2.12 o 
   3   2   3      101.03       89.83      5.92 o 
   4   2   3      610.58      594.44     12.25 o 
   5   2   3       60.89       72.85      6.02 o 
   6   2   3      818.21      906.86     16.98 o 
   7   2   3     2140.90     2149.54     37.54 o 
   8   2   3      393.16      379.79     15.91 o 
   9   2   3       85.63       71.82      8.65 o 
  10   2   3      492.04      497.76     15.71 o 
  11   2   3        8.59       19.87      6.28 o 
  12   2   3       20.31        6.20      5.74 o 
  13   2   3       10.53        3.19      6.32 o 
  14   2   3       65.99       74.18      9.72 o 
  15   2   3        4.50        3.33      7.11 o 
  16   2   3      137.55      172.37     13.66 o 
  17   2   3       21.04       18.72      8.78 o 
  18   2   3      214.20      190.32     19.52 o 
  19   2   3      291.98      283.10     20.44 o 
  20   2   3        5.68       12.52     12.10 o 
 -19   3   3      524.12      489.77     89.85 o 
 -18   3   3      511.87      452.91     70.04 o 
 -17   3   3      846.76      839.86    121.25 o 
 -16   3   3      642.03      597.75     65.98 o 
 -15   3   3      451.25      461.33     60.82 o 
 -14   3   3      258.01      243.57     17.30 o 
 -13   3   3      788.40      722.12     67.12 o 
 -12   3   3     1225.71     1269.83    127.24 o 
 -11   3   3     1789.94     1818.29     74.29 o 
 -10   3   3     1851.42     1956.71     66.38 o 
  -9   3   3     1527.65     1615.51     42.84 o 
  -8   3   3     1467.19     1609.01     35.43 o 
  -7   3   3     3504.79     3778.05     88.74 o 
  -6   3   3     2654.37     2525.17     51.67 o 
  -5   3   3     3853.05     4027.52     79.98 o 
  -4   3   3     3295.70     3355.49     62.05 o 
  -3   3   3      127.28       79.69      5.25 o 
  -2   3   3     5446.24     5603.07     70.61 o 
  -1   3   3     5758.76     5786.08     72.83 o 
   0   3   3     5939.39     6310.02     78.93 o 
   1   3   3    11779.53    11854.67    161.31 o 
   2   3   3     4645.80     4461.26     81.83 o 
   3   3   3     3649.16     3535.62     90.56 o 
   4   3   3     4934.00     4948.28    116.77 o 
   5   3   3     6353.16     6084.54    137.21 o 
   6   3   3     3122.48     2879.81     41.54 o 
   7   3   3     5676.58     5681.62    121.26 o 
   8   3   3     4871.91     4828.85     83.66 o 
   9   3   3     1266.85     1262.32     27.62 o 
  10   3   3        5.80       10.40      5.45 o 
  11   3   3     3934.01     3958.44     57.06 o 
  12   3   3      850.48      852.72     20.37 o 
  13   3   3      317.60      292.10     12.99 o 
  14   3   3     1229.86     1268.30     51.04 o 
  15   3   3      767.02      743.72     28.87 o 
  16   3   3      249.27      250.06     15.62 o 
  17   3   3      444.52      425.42     19.39 o 
  18   3   3      499.47      504.20     21.51 o 
  19   3   3      472.38      516.35     22.86 o 
 -18   4   3      103.79      118.40     40.82 o 
 -17   4   3       91.58       98.47     18.76 o 
 -16   4   3      313.58      287.16     22.75 o 
 -15   4   3        0.70        6.33     11.24 o 
 -14   4   3      354.63      351.65     47.35 o 
 -13   4   3      304.79      326.67     37.08 o 
 -12   4   3      625.78      568.13     96.47 o 
 -11   4   3      208.32      223.43     35.08 o 
 -10   4   3      684.59      705.34    109.81 o 
  -9   4   3       49.69       54.36     18.41 o 
  -8   4   3      764.84      715.89     92.13 o 
  -7   4   3     1828.88     1847.11     93.46 o 
  -6   4   3     1143.57     1126.82     48.84 o 
  -5   4   3       12.07       -2.96      7.85 o 
  -4   4   3       95.21      108.83      7.08 o 
  -3   4   3      312.22      338.04     13.76 o 
  -2   4   3     1964.83     1989.61     31.15 o 
  -1   4   3     1589.56     1527.24     25.84 o 
   0   4   3       99.13       71.42      8.70 o 
   1   4   3       11.48       21.35      5.14 o 
   2   4   3       26.32       18.75      4.93 o 
   3   4   3      261.69      254.17     11.12 o 
   4   4   3      851.33      880.32     29.80 o 
   5   4   3      735.44      753.05     29.62 o 
   6   4   3      144.01      144.28     14.11 o 
   7   4   3      545.00      516.56     18.70 o 
   8   4   3      572.65      544.22     15.35 o 
   9   4   3        0.21        4.79      5.53 o 
  10   4   3     1982.52     2043.16     75.09 o 
  11   4   3        8.55        7.62      6.28 o 
  12   4   3       92.14       89.27      9.42 o 
  13   4   3       91.58       81.54     11.21 o 
  14   4   3       69.05       57.80     10.81 o 
  15   4   3       45.14       44.01     10.99 o 
  16   4   3      216.41      240.30     17.33 o 
  17   4   3       39.15       31.22     11.09 o 
 -15   5   3      548.68      617.13     83.00 o 
 -14   5   3     1189.99     1241.41    166.42 o 
 -13   5   3      550.75      500.78     57.14 o 
 -12   5   3       79.56      106.65     23.83 o 
 -11   5   3      504.30      510.36     95.65 o 
 -10   5   3      932.14      982.05    112.44 o 
  -9   5   3     2367.13     2393.25    249.77 o 
  -8   5   3     1946.99     1922.82    191.42 o 
  -7   5   3      822.95      802.65     38.76 o 
  -6   5   3       75.11       51.18     11.96 o 
  -5   5   3      196.92      181.59     20.16 o 
  -4   5   3     2067.45     1986.91     51.03 o 
  -3   5   3     2270.33     2344.46     56.76 o 
  -2   5   3     1581.37     1700.27     69.30 o 
  -1   5   3      499.50      465.24     16.51 o 
   0   5   3      125.98      134.05     11.06 o 
   1   5   3      256.33      239.25     11.09 o 
   2   5   3     1665.15     1719.02     34.58 o 
   3   5   3     6231.22     6224.36    158.99 o 
   4   5   3     1153.36     1035.67     36.85 o 
   5   5   3      353.05      349.66     13.33 o 
   6   5   3      216.24      213.84     11.48 o 
   7   5   3      920.41      893.10     48.13 o 
   8   5   3     1489.38     1516.35     79.80 o 
   9   5   3     1557.38     1547.34     77.68 o 
  10   5   3      449.61      449.79     24.10 o 
  11   5   3      163.53      137.18     17.05 o 
  12   5   3       32.84       31.59      9.86 o 
  13   5   3     1060.53     1066.31     60.24 o 
  14   5   3      890.06      883.54     30.47 o 
  15   5   3     1047.26     1101.55     64.11 o 
 -12   6   3        0.29       -3.59     13.55 o 
 -11   6   3       13.05       11.50     13.50 o 
 -10   6   3       27.63       16.20     13.01 o 
  -9   6   3        0.68        9.47     11.56 o 
  -8   6   3        3.39       -7.26     10.49 o 
  -7   6   3       47.12       35.54     13.08 o 
  -6   6   3       20.31        6.41     10.87 o 
  -5   6   3      220.85      228.38     20.72 o 
  -4   6   3        2.01       -2.58     10.42 o 
  -3   6   3       21.50       21.82     11.56 o 
  -2   6   3       14.46        0.19      9.87 o 
  -1   6   3       78.36       42.93     12.73 o 
   0   6   3        0.74      -14.12      9.41 o 
   1   6   3       38.79       30.77     13.17 o 
   2   6   3        3.12      -10.90      7.27 o 
   3   6   3      289.74      274.42     15.67 o 
   4   6   3      794.21      786.81     26.72 o 
   5   6   3       83.81       67.58     11.29 o 
   6   6   3        9.26       -9.61      7.72 o 
   7   6   3       11.70        2.35     11.04 o 
   8   6   3       40.59       17.48      9.77 o 
   9   6   3        0.62       -7.76      8.75 o 
  10   6   3        2.60        8.78      9.84 o 
  11   6   3        1.34        4.90     12.36 o 
  -5   7   3      187.14      196.35     21.87 o 
  -4   7   3      562.86      592.60     55.21 o 
  -3   7   3      924.82     1013.81     38.40 o 
  -2   7   3      752.01      826.67     44.91 o 
  -1   7   3       90.10       92.17     16.55 o 
   0   7   3       52.53       30.18     15.21 o 
   1   7   3      116.48      124.53     18.04 o 
   2   7   3      369.46      362.80     22.77 o 
   3   7   3      837.43      867.17     63.80 o 
   4   7   3      388.33      387.12     24.84 o 
 -21   0   4        1.79        0.22     11.49 o 
 -20   0   4      947.02      976.77     37.26 o 
 -19   0   4     1950.19     2004.09     55.75 o 
 -18   0   4     1908.83     1776.54     50.33 o 
 -17   0   4      359.18      333.19     20.80 o 
 -16   0   4        2.16       -7.12      8.32 o 
 -15   0   4     1183.75     1106.00     34.72 o 
 -14   0   4     4078.87     3774.07    184.73 o 
 -13   0   4     8855.31     8521.53    125.94 o 
 -12   0   4     3549.24     3368.38     55.32 o 
 -11   0   4      675.10      623.07     15.96 o 
 -10   0   4      175.70      156.97      8.66 o 
  -9   0   4     1878.42     1873.79     36.34 o 
  -8   0   4     7900.76     8019.01    114.29 o 
  -7   0   4     6215.28     6229.72     89.42 o 
  -6   0   4     4030.75     4139.26     61.98 o 
  -5   0   4      178.42      191.81      6.23 o 
  -4   0   4     1946.30     1863.07     29.51 o 
  -3   0   4       59.67       69.41      4.09 o 
  -2   0   4     1678.85     1682.62     31.95 o 
  -1   0   4    78313.44    62596.90   1018.58 o 
   0   0   4    13785.66    13612.30    323.45 o 
   1   0   4     4926.69     5019.09    123.85 o 
   2   0   4    24719.17    22878.20    538.45 o 
   3   0   4     5425.08     5323.40    131.65 o 
   4   0   4     6536.05     6383.50    157.64 o 
   5   0   4     1206.64     1144.85     36.51 o 
   6   0   4        6.42        5.26      4.88 o 
   7   0   4     1305.22     1436.99     46.71 o 
   8   0   4      135.61      199.09     16.29 o 
   9   0   4    18477.91    17934.22    434.63 o 
  10   0   4     9763.37    10203.55    257.53 o 
  11   0   4     2765.96     2800.89     86.33 o 
  12   0   4      786.97      849.48     39.23 o 
  13   0   4      111.22       82.78     17.05 o 
  14   0   4     2255.57     2339.39     79.23 o 
  15   0   4     3947.20     3972.04    119.67 o 
  16   0   4     2723.19     2984.96     97.29 o 
  17   0   4     1452.02     1422.22     59.45 o 
  18   0   4       75.87      129.43     22.31 o 
  19   0   4      181.62      206.70     28.46 o 
  20   0   4      577.90      602.09     39.23 o 
  21   0   4      869.75      907.66     49.44 o 
 -20   1   4      141.74      121.54     14.68 o 
 -19   1   4        2.10       -9.82      8.42 o 
 -18   1   4      148.89      147.74     12.07 o 
 -17   1   4       23.71       38.09      8.42 o 
 -16   1   4        7.29        5.04      6.12 o 
 -15   1   4      465.26      461.97     14.30 o 
 -14   1   4       91.75      102.97      8.39 o 
 -13   1   4       56.07       57.92      6.10 o 
 -12   1   4      204.47      190.63      7.85 o 
 -11   1   4        0.41       -4.49      3.33 o 
 -10   1   4       50.96       48.93      4.96 o 
  -9   1   4     1614.58     1652.80     23.73 o 
  -8   1   4      112.56       90.52      7.65 o 
  -7   1   4       10.08        3.43      2.94 o 
  -6   1   4     1278.91     1466.18     26.83 o 
  -5   1   4       10.90       11.99      2.65 o 
  -4   1   4     3662.53     3885.57     49.95 o 
  -3   1   4       23.13       17.25      4.39 o 
  -2   1   4      108.23      107.02      5.44 o 
  -1   1   4     1972.40     1930.17     31.61 o 
   0   1   4    15922.81    15284.77    336.54 o 
   1   1   4     3329.98     3376.12     50.24 o 
   2   1   4    19192.86    17614.86    865.79 o 
   3   1   4     2862.11     2848.54     54.80 o 
   4   1   4     3855.50     3878.16     71.99 o 
   5   1   4       99.89       88.09     13.98 o 
   6   1   4      742.89      795.83     22.75 o 
   7   1   4       92.87      101.09     16.54 o 
   8   1   4     1410.75     1654.83     65.79 o 
   9   1   4     1435.64     1551.26     77.46 o 
  10   1   4        2.74        1.39      5.91 o 
  11   1   4       73.35       82.87     10.20 o 
  12   1   4        2.84       -1.91      6.76 o 
  13   1   4       43.73       55.50     10.42 o 
  14   1   4      498.60      522.92     22.59 o 
  15   1   4       49.73       61.75     17.81 o 
  16   1   4        1.39       -2.45      7.86 o 
  17   1   4      330.68      298.60     19.35 o 
  18   1   4       20.16       16.44     11.28 o 
  19   1   4      114.60      113.31     15.81 o 
  20   1   4       89.99      124.34     21.39 o 
 -20   2   4      513.42      448.95     38.60 o 
 -19   2   4      948.55      709.14     46.59 o 
 -18   2   4      680.55      708.88     80.28 o 
 -17   2   4      804.90      817.61     53.78 o 
 -16   2   4      315.69      329.59     13.94 o 
 -15   2   4       65.62       84.97     12.36 o 
 -14   2   4     1368.39     1422.00     43.80 o 
 -13   2   4     2989.57     3200.29     95.59 o 
 -12   2   4     2226.02     2383.57     74.67 o 
 -11   2   4     1487.87     1636.54     50.46 o 
 -10   2   4      813.09      846.25     23.59 o 
  -9   2   4     1532.95     1684.31     42.00 o 
  -8   2   4     3128.26     3278.80     78.07 o 
  -7   2   4     2469.37     2285.57     53.06 o 
  -6   2   4    12359.37    12917.05    300.24 o 
  -5   2   4     6217.54     6324.46     80.36 o 
  -4   2   4     1120.62      980.80     16.45 o 
  -3   2   4     4733.78     4647.01     65.63 o 
  -2   2   4     2739.20     2589.13     31.18 o 
  -1   2   4     6961.64     6978.31     76.94 o 
   0   2   4     5334.79     5289.83     59.48 o 
   1   2   4    15536.33    15175.60    232.23 o 
   2   2   4     4441.63     4663.16     53.18 o 
   3   2   4     9064.05     9056.64     98.88 o 
   4   2   4     3062.73     3021.51     36.69 o 
   5   2   4      844.06      731.63     20.87 o 
   6   2   4     3222.63     3482.33     47.82 o 
   7   2   4     2588.97     2641.94     44.79 o 
   8   2   4     2911.88     2859.02     48.31 o 
   9   2   4     3928.28     4039.09     95.46 o 
  10   2   4     2975.84     3113.85     53.27 o 
  11   2   4     1811.84     1870.36     36.94 o 
  12   2   4      205.44      200.16     11.62 o 
  13   2   4      461.68      490.43     17.55 o 
  14   2   4     2126.77     2155.67     43.43 o 
  15   2   4      579.34      565.24     20.17 o 
  16   2   4      702.32      711.42     28.75 o 
  17   2   4      829.80      835.29     32.19 o 
  18   2   4      366.81      379.16     29.79 o 
  19   2   4      279.39      233.52     21.68 o 
  20   2   4      492.30      434.55     25.79 o 
 -19   3   4        0.31       -5.51     11.38 o 
 -18   3   4      366.93      353.61     36.19 o 
 -17   3   4      128.14      137.45     31.47 o 
 -16   3   4        1.44       -0.97     10.20 o 
 -15   3   4      100.28       94.98     14.85 o 
 -14   3   4      197.95      188.06     25.61 o 
 -13   3   4       36.53       25.03      9.81 o 
 -12   3   4      636.73      617.72     32.99 o 
 -11   3   4      103.50      111.22      8.99 o 
 -10   3   4       31.24       12.38      5.78 o 
  -9   3   4      626.62      654.34     17.47 o 
  -8   3   4       96.89       96.04      7.99 o 
  -7   3   4        4.23       -0.86      3.73 o 
  -6   3   4      539.87      521.71     12.42 o 
  -5   3   4      154.39      139.10      8.12 o 
  -4   3   4       68.34       72.57      5.91 o 
  -3   3   4      925.26      943.81     15.04 o 
  -2   3   4      471.17      502.30     14.27 o 
  -1   3   4      673.32      684.00     12.38 o 
   0   3   4     1638.83     1703.98     26.46 o 
   1   3   4        9.45       15.16      4.06 o 
   2   3   4     1500.43     1501.34     24.58 o 
   3   3   4     2508.47     2423.84     70.79 o 
   4   3   4      299.72      257.52      9.21 o 
   5   3   4      898.74      903.65     28.58 o 
   6   3   4      158.41      180.21      8.30 o 
   7   3   4      199.61      214.30      9.23 o 
   8   3   4      199.44      182.82      9.95 o 
   9   3   4       78.77       62.10     10.73 o 
  10   3   4      491.28      479.42     14.51 o 
  11   3   4        3.07        4.38      5.39 o 
  12   3   4      165.29      155.12     10.50 o 
  13   3   4        2.27        0.20      6.17 o 
  14   3   4      912.04      859.13     26.40 o 
  15   3   4      107.56      113.36     12.29 o 
  16   3   4      127.28      135.46     13.81 o 
  17   3   4      214.55      249.78     17.60 o 
  18   3   4        3.65        1.79      9.60 o 
  19   3   4      415.39      408.45     25.67 o 
 -17   4   4      415.20      451.85     69.88 o 
 -16   4   4      456.37      511.20     36.67 o 
 -15   4   4      394.56      389.67     54.76 o 
 -14   4   4      187.56      176.94     25.04 o 
 -13   4   4       38.55       51.98     12.79 o 
 -12   4   4     2251.20     2225.00    260.38 o 
 -11   4   4      417.07      415.29     34.45 o 
 -10   4   4     1205.08     1275.50    115.96 o 
  -9   4   4     1310.93     1270.61    122.33 o 
  -8   4   4      468.54      469.41     46.56 o 
  -7   4   4     1659.52     1661.35    134.91 o 
  -6   4   4     3364.38     3311.87    132.50 o 
  -5   4   4     3146.58     3121.68    120.72 o 
  -4   4   4     7763.27     7751.85    143.19 o 
  -3   4   4      568.50      621.68     17.20 o 
  -2   4   4      686.81      746.08     59.05 o 
  -1   4   4     1304.34     1344.74     30.81 o 
   0   4   4     2779.25     2815.73     60.55 o 
   1   4   4     4091.48     4109.77    100.21 o 
   2   4   4     2292.89     2253.54     68.52 o 
   3   4   4     1512.65     1603.72     55.91 o 
   4   4   4      514.39      506.92     18.31 o 
   5   4   4      775.00      771.76     23.06 o 
   6   4   4     4581.38     4449.02    152.73 o 
   7   4   4     2080.64     2087.99     73.51 o 
   8   4   4     2115.26     2126.19     73.54 o 
   9   4   4      617.82      558.67     19.85 o 
  10   4   4     1516.50     1515.40     48.30 o 
  11   4   4      176.02      176.51     11.51 o 
  12   4   4     1011.16      995.24     23.83 o 
  13   4   4     1200.62     1178.76     40.26 o 
  14   4   4      280.02      270.58     16.54 o 
  15   4   4       18.20        4.28      8.81 o 
  16   4   4      197.18      185.37     16.75 o 
  17   4   4      337.13      377.16     35.12 o 
 -15   5   4       22.10       13.94     14.14 o 
 -14   5   4        1.51      -13.61     12.41 o 
 -13   5   4       54.09       32.86     16.67 o 
 -12   5   4        3.18       14.49     11.56 o 
 -11   5   4      544.37      497.97     66.30 o 
 -10   5   4       98.71       92.51     15.65 o 
  -9   5   4       49.68       54.35     13.08 o 
  -8   5   4       15.27        9.95     10.80 o 
  -7   5   4       33.84       34.70     11.86 o 
  -6   5   4       29.35       28.94     11.02 o 
  -5   5   4      176.46      184.26     17.49 o 
  -4   5   4       89.65       97.39     14.33 o 
  -3   5   4      211.70      239.31     32.90 o 
  -2   5   4       15.83        9.96      9.54 o 
  -1   5   4      520.49      526.64     17.99 o 
   0   5   4      213.23      227.62     12.64 o 
   1   5   4       90.44       84.24      9.84 o 
   2   5   4       10.09        6.42      6.25 o 
   3   5   4       30.96       29.02      8.22 o 
   4   5   4        4.30       -3.16      5.98 o 
   5   5   4      308.61      280.93     12.21 o 
   6   5   4      488.97      462.68     24.01 o 
   7   5   4      130.07      111.01     12.66 o 
   8   5   4       56.33       46.82      9.38 o 
   9   5   4        5.41        1.29      6.53 o 
  10   5   4       12.57        8.23      7.19 o 
  11   5   4       59.70       51.60     13.47 o 
  12   5   4       21.57       23.29      9.79 o 
  13   5   4       24.41       22.67     10.31 o 
  14   5   4       19.89       11.30     10.09 o 
  15   5   4        0.98       -1.50     10.40 o 
 -11   6   4      545.97      644.08     88.52 o 
 -10   6   4      744.71      819.62     68.46 o 
  -9   6   4      372.85      408.15     40.76 o 
  -8   6   4      130.55      151.30     18.75 o 
  -7   6   4       87.49       80.98     15.34 o 
  -6   6   4      521.54      550.01     37.62 o 
  -5   6   4     1343.30     1364.31     43.75 o 
  -4   6   4     1338.28     1387.30     43.62 o 
  -3   6   4      178.66      177.46     19.11 o 
  -2   6   4      142.95      122.26     16.31 o 
  -1   6   4      140.16      114.67     15.72 o 
   0   6   4      516.44      512.58     34.70 o 
   1   6   4     1005.31     1028.22     64.87 o 
   2   6   4      810.43      815.42     57.85 o 
   3   6   4      168.14      140.36     13.30 o 
   4   6   4       95.70      103.70     15.38 o 
   5   6   4      459.44      398.76     38.12 o 
   6   6   4     1185.10     1214.60     31.77 o 
   7   6   4      898.91      940.74     46.79 o 
   8   6   4      736.11      755.29     31.90 o 
   9   6   4      224.91      202.83     26.81 o 
  10   6   4       52.71       46.91     14.45 o 
  11   6   4      257.08      306.34     23.82 o 
  -4   7   4        0.10      -10.00     12.09 o 
  -3   7   4       14.04        8.26     14.07 o 
  -2   7   4       31.25       49.85     15.11 o 
  -1   7   4       13.82       10.54     12.65 o 
   0   7   4        7.31       -8.42     11.17 o 
   1   7   4        0.00       -1.70     11.68 o 
   2   7   4       19.76       -0.20     11.51 o 
   3   7   4        2.88       -2.86     11.71 o 
 -21   1   5     1347.94     1409.30     63.83 o 
 -20   1   5      986.19      987.84     37.26 o 
 -19   1   5       76.44       62.11     12.60 o 
 -18   1   5       31.03       34.92     10.74 o 
 -17   1   5       79.68       85.86     12.34 o 
 -16   1   5     2811.50     2787.80     93.37 o 
 -15   1   5     1801.66     1835.25     29.98 o 
 -14   1   5     4182.23     4217.64    107.91 o 
 -13   1   5     1318.24     1341.86     28.94 o 
 -12   1   5       13.39       13.16      4.28 o 
 -11   1   5      155.94      147.64      7.13 o 
 -10   1   5     2102.21     2194.38     35.80 o 
  -9   1   5     8080.06     8101.25     93.59 o 
  -8   1   5    10649.22    10820.99    159.62 o 
  -7   1   5     5802.08     6041.09     82.55 o 
  -6   1   5     2723.10     2764.69     30.47 o 
  -5   1   5      634.74      547.15      8.29 o 
  -4   1   5     1556.20     1397.66     18.02 o 
  -3   1   5     1611.04     1520.26     21.13 o 
  -2   1   5     1356.54     1385.95     25.13 o 
  -1   1   5     1973.68     2098.92     35.22 o 
   0   1   5    18483.78    18353.66    218.37 o 
   1   1   5     7379.46     7164.12    101.10 o 
   2   1   5    12154.18    11528.50    159.05 o 
   3   1   5     3253.50     3146.99    152.09 o 
   4   1   5     6344.82     6398.84    114.38 o 
   5   1   5     3140.18     3432.09     66.31 o 
   6   1   5     6324.96     6645.98    323.17 o 
   7   1   5     5290.85     5423.15    217.92 o 
   8   1   5    12463.11    12740.13    303.04 o 
   9   1   5     2190.59     2210.64    137.89 o 
  10   1   5      411.38      411.31     17.70 o 
  11   1   5     1064.08     1150.22     38.16 o 
  12   1   5     2411.76     2452.27     66.71 o 
  13   1   5     3118.89     3166.40    149.87 o 
  14   1   5     1635.01     1642.59     85.76 o 
  15   1   5      717.75      735.95     28.28 o 
  16   1   5      242.57      225.05     18.23 o 
  17   1   5      691.11      676.85     28.44 o 
  18   1   5      931.54      923.88     34.31 o 
  19   1   5     1662.37     1634.34     48.72 o 
  20   1   5      606.56      583.79     28.37 o 
 -20   2   5       57.72       38.54     21.11 o 
 -19   2   5      107.05       94.24     17.52 o 
 -18   2   5        3.47        0.77     11.46 o 
 -17   2   5      117.62       95.64     11.05 o 
 -16   2   5       38.07       30.77      8.07 o 
 -15   2   5        9.49       11.97      6.90 o 
 -14   2   5      608.10      620.32     30.56 o 
 -13   2   5      383.83      373.16     13.57 o 
 -12   2   5       63.69       51.78      7.29 o 
 -11   2   5       14.02        8.58      5.36 o 
 -10   2   5      566.49      576.76     12.94 o 
  -9   2   5        3.59        0.47      3.43 o 
  -8   2   5     1430.33     1494.16     29.77 o 
  -7   2   5      701.77      828.38     20.55 o 
  -6   2   5     1933.04     1974.01     33.72 o 
  -5   2   5      993.18      972.48     21.97 o 
  -4   2   5      374.29      325.49     11.59 o 
  -3   2   5      158.88      134.75     13.22 o 
  -2   2   5      836.67      839.04     18.88 o 
  -1   2   5     1554.25     1675.54     36.43 o 
   0   2   5       29.67       35.49      3.11 o 
   1   2   5     2068.03     2175.36     27.51 o 
   2   2   5     2469.73     2824.42     37.65 o 
   3   2   5      167.72      184.86      5.80 o 
   4   2   5       23.70       41.44      4.50 o 
   5   2   5        1.79       -0.82      3.19 o 
   6   2   5       88.66       99.36      7.72 o 
   7   2   5       62.79       74.23      7.27 o 
   8   2   5       57.13       55.27      7.05 o 
   9   2   5       46.38       42.67      6.97 o 
  10   2   5      707.62      715.68     20.19 o 
  11   2   5      587.63      571.40     18.29 o 
  12   2   5        1.52       -6.43      5.93 o 
  13   2   5       29.60       46.56     12.84 o 
  14   2   5     2102.16     2207.63     54.96 o 
  15   2   5      209.95      227.24     18.17 o 
  16   2   5       31.58       39.08     11.94 o 
  17   2   5       26.65       29.97     12.30 o 
  18   2   5       31.82       47.81     13.66 o 
  19   2   5        5.72        9.37     11.97 o 
 -19   3   5       71.24       51.97     16.10 o 
 -18   3   5      215.99      248.76     50.07 o 
 -17   3   5      141.25      143.55     28.97 o 
 -16   3   5      819.35      833.57     51.25 o 
 -15   3   5     1271.62     1265.46     74.46 o 
 -14   3   5     1223.38     1201.72     81.89 o 
 -13   3   5      670.79      678.18     24.42 o 
 -12   3   5       78.10       86.90      9.03 o 
 -11   3   5      695.25      763.75     25.73 o 
 -10   3   5      787.63      752.95     21.68 o 
  -9   3   5     2927.57     2967.72     74.25 o 
  -8   3   5     1518.20     1508.86     47.26 o 
  -7   3   5     4056.87     4217.51    103.29 o 
  -6   3   5     2228.43     2323.49     43.62 o 
  -5   3   5     2185.39     2199.86     41.52 o 
  -4   3   5     1164.34     1275.13     22.02 o 
  -3   3   5     3435.68     3524.03     84.71 o 
  -2   3   5     4345.40     4322.79     51.30 o 
  -1   3   5     3048.96     3087.12     38.63 o 
   0   3   5     3915.43     3978.65     47.92 o 
   1   3   5     2501.17     2390.58     31.29 o 
   2   3   5     2876.07     3066.13     38.37 o 
   3   3   5      503.42      418.49     11.51 o 
   4   3   5      101.19       73.39      6.24 o 
   5   3   5     1306.50     1346.51     28.35 o 
   6   3   5      440.93      379.24     11.99 o 
   7   3   5     1719.39     1714.65     29.55 o 
   8   3   5     1576.10     1566.17     28.20 o 
   9   3   5      436.63      423.11     13.67 o 
  10   3   5     1218.96     1214.79     24.87 o 
  11   3   5       70.25       51.09      8.42 o 
  12   3   5     1239.82     1241.07     33.97 o 
  13   3   5     1613.45     1473.85     40.53 o 
  14   3   5       17.58       10.56      7.08 o 
  15   3   5     1474.74     1427.97     31.15 o 
  16   3   5      229.49      251.79     17.50 o 
  17   3   5       47.23       55.62     14.78 o 
  18   3   5      309.32      296.18     23.69 o 
 -17   4   5      119.75      117.99     29.47 o 
 -16   4   5       78.66       65.51     15.68 o 
 -15   4   5        1.51      -13.95     14.10 o 
 -14   4   5       11.51        9.47     11.77 o 
 -13   4   5       34.24       39.00     13.00 o 
 -12   4   5       28.03       23.50     11.41 o 
 -11   4   5     2069.07     2049.56    187.02 o 
 -10   4   5        0.51      -13.22      9.48 o 
  -9   4   5      426.77      436.00     19.90 o 
  -8   4   5      456.07      442.90     29.03 o 
  -7   4   5      104.71       72.45     12.23 o 
  -6   4   5     1184.31     1160.58     71.18 o 
  -5   4   5      505.25      506.25     22.96 o 
  -4   4   5     1883.15     1829.02     52.10 o 
  -3   4   5      546.11      522.55     22.90 o 
  -2   4   5     2957.89     2960.20     50.80 o 
  -1   4   5       29.79       36.99      7.30 o 
   0   4   5      316.03      326.31     21.45 o 
   1   4   5      890.80      839.30     32.92 o 
   2   4   5       37.86       32.08      5.84 o 
   3   4   5      194.94      195.77     11.43 o 
   4   4   5      434.62      417.70     13.08 o 
   5   4   5        2.53        1.74      4.93 o 
   6   4   5      240.29      226.23     11.72 o 
   7   4   5      371.11      351.25     17.46 o 
   8   4   5        8.10        8.99      5.90 o 
   9   4   5      190.11      178.97     17.81 o 
  10   4   5      103.10       93.49      9.48 o 
  11   4   5      310.14      285.62     12.86 o 
  12   4   5      407.60      362.29     18.77 o 
  13   4   5      427.15      403.70     15.86 o 
  14   4   5      149.58      156.02     17.01 o 
  15   4   5       67.14       69.66     12.10 o 
  16   4   5       26.59       27.33     10.87 o 
  17   4   5      116.35      121.70     15.39 o 
 -14   5   5      739.29      734.77     91.02 o 
 -13   5   5     1199.81     1150.30    239.31 o 
 -12   5   5      505.01      574.03     64.62 o 
 -11   5   5     1081.19     1111.73    121.54 o 
 -10   5   5        5.45        0.67     10.44 o 
  -9   5   5       95.40       91.02     15.02 o 
  -8   5   5      858.01      860.98     63.83 o 
  -7   5   5     2513.41     2501.72    225.90 o 
  -6   5   5     1734.43     1735.49     48.49 o 
  -5   5   5     1463.44     1452.97     45.89 o 
  -4   5   5      116.60      103.97     21.93 o 
  -3   5   5      829.52      845.52     33.97 o 
  -2   5   5     3437.37     3331.85     74.87 o 
  -1   5   5     2775.90     2669.70     70.52 o 
   0   5   5     2975.68     2936.16     89.34 o 
   1   5   5      749.47      784.55     34.97 o 
   2   5   5        2.94       -3.56      6.75 o 
   3   5   5      290.83      274.55     16.04 o 
   4   5   5      930.57     1021.11     27.01 o 
   5   5   5     4009.30     3989.45    147.57 o 
   6   5   5     1502.07     1557.58     60.50 o 
   7   5   5      246.11      261.16     15.07 o 
   8   5   5      297.44      285.79     13.34 o 
   9   5   5      246.19      269.77     13.40 o 
  10   5   5     1597.83     1608.07     54.13 o 
  11   5   5     1995.48     2027.49     73.84 o 
  12   5   5      592.50      604.00     36.96 o 
  13   5   5      438.42      455.92     38.34 o 
  14   5   5       77.63       91.23     17.74 o 
 -11   6   5       48.67       54.51     16.42 o 
 -10   6   5       46.08       23.27     13.93 o 
  -9   6   5       34.21       21.87     13.28 o 
  -8   6   5        0.33       -4.11     11.16 o 
  -7   6   5        0.83      -11.47      9.95 o 
  -6   6   5        9.41       -6.04     11.07 o 
  -5   6   5       34.90       21.77     12.07 o 
  -4   6   5       31.57       19.35     12.21 o 
  -3   6   5        9.79        0.33     11.19 o 
  -2   6   5       10.15        1.16     21.46 o 
  -1   6   5       55.75       56.60     14.57 o 
   0   6   5        0.81      -13.35      9.19 o 
   1   6   5       23.77        7.29     11.18 o 
   2   6   5      107.37       87.79     15.26 o 
   3   6   5        1.93       -2.75     10.13 o 
   4   6   5       61.62       56.27     10.74 o 
   5   6   5       12.09       -0.19      8.45 o 
   6   6   5      114.79      100.53     13.76 o 
   7   6   5       27.40       18.66      9.90 o 
   8   6   5       10.98        1.36      9.21 o 
   9   6   5        0.02        0.12     11.78 o 
  10   6   5        0.00        7.03     14.83 o 
   0   7   5      477.30      479.04     42.94 o 
 -20   0   6       33.54        5.26     19.90 o 
 -19   0   6       87.38       97.74     25.99 o 
 -18   0   6     1934.35     1842.01     53.34 o 
 -17   0   6     2097.37     2100.63    149.75 o 
 -16   0   6      441.02      413.31     22.48 o 
 -15   0   6     3973.61     3942.24    153.04 o 
 -14   0   6      977.78      953.82     31.78 o 
 -13   0   6      104.06       89.33     12.05 o 
 -12   0   6     1933.82     1985.16     47.93 o 
 -11   0   6     3006.31     3089.75     50.69 o 
 -10   0   6     1300.62     1362.63     26.06 o 
  -9   0   6       11.66        1.69      3.58 o 
  -8   0   6      391.04      374.14     10.81 o 
  -7   0   6     1926.07     1904.73     32.37 o 
  -6   0   6     5681.87     5308.33     78.01 o 
  -5   0   6     5458.34     5505.95     80.66 o 
  -4   0   6     2488.72     2495.56     39.83 o 
  -3   0   6      735.89      828.36     19.88 o 
  -2   0   6      520.06      519.39     14.51 o 
  -1   0   6     2610.61     2775.91     51.53 o 
   0   0   6     3225.36     3240.02     84.81 o 
   1   0   6     5506.24     5234.22    131.21 o 
   2   0   6     2047.33     1893.10     53.81 o 
   3   0   6      506.74      446.92     18.95 o 
   4   0   6     5321.96     5303.43    134.44 o 
   5   0   6     5775.67     5811.33    147.43 o 
   6   0   6    11378.99    11305.42    276.42 o 
   7   0   6     6293.64     6310.48    162.20 o 
   8   0   6      402.39      467.14     24.72 o 
   9   0   6     3069.12     3235.14     94.19 o 
  10   0   6     5374.52     5356.99    146.10 o 
  11   0   6     4867.88     4707.43    133.11 o 
  12   0   6     3994.26     3851.42    114.73 o 
  13   0   6      510.59      509.99     32.33 o 
  14   0   6      357.34      297.78     25.99 o 
  15   0   6      328.77      268.18     25.73 o 
  16   0   6     2015.84     1972.90     74.60 o 
  17   0   6      466.88      538.32     36.07 o 
  18   0   6     1913.00     1937.03     76.00 o 
  19   0   6      474.63      483.81     36.07 o 
  20   0   6       30.25        9.70     16.99 o 
 -20   1   6        0.09       -3.13     10.57 o 
 -19   1   6       72.33       69.84     13.08 o 
 -18   1   6       13.87        6.75      9.71 o 
 -17   1   6        1.19       -3.64      8.66 o 
 -16   1   6       14.89        9.36      9.05 o 
 -15   1   6      716.00      742.95     36.05 o 
 -14   1   6      276.08      267.98     12.11 o 
 -13   1   6      653.73      628.88     14.82 o 
 -12   1   6        6.93        7.01      4.38 o 
 -11   1   6       82.39       76.59     10.94 o 
 -10   1   6      378.56      357.67      9.81 o 
  -9   1   6      780.19      792.59     14.70 o 
  -8   1   6      542.63      583.77     11.94 o 
  -7   1   6      541.01      547.97     12.16 o 
  -6   1   6     1125.21     1209.70     15.74 o 
  -5   1   6      150.32      147.35      4.98 o 
  -4   1   6        0.98       -1.78      1.91 o 
  -3   1   6     1043.32     1054.12     14.85 o 
  -2   1   6     4208.08     4654.98     70.49 o 
  -1   1   6     1157.24     1201.20     28.06 o 
   0   1   6     1667.77     1727.77     46.10 o 
   1   1   6       71.95       77.59     11.83 o 
   2   1   6      280.06      276.98     13.15 o 
   3   1   6        5.71        7.04      4.56 o 
   4   1   6      568.39      607.85     18.51 o 
   5   1   6      604.01      675.26     37.21 o 
   6   1   6       39.81       44.90     13.25 o 
   7   1   6     1545.42     1654.68     70.64 o 
   8   1   6      343.19      357.35     43.42 o 
   9   1   6        4.54        6.52      7.10 o 
  10   1   6     1011.19     1073.13     32.17 o 
  11   1   6       80.51       81.22     11.20 o 
  12   1   6        0.20       -1.25      7.24 o 
  13   1   6      196.99      222.91     15.84 o 
  14   1   6       12.62        1.96      8.85 o 
  15   1   6        0.77        1.76      8.90 o 
  16   1   6        7.14       20.33     10.40 o 
  17   1   6        0.40       15.00     11.15 o 
  18   1   6        2.22        8.68     11.83 o 
  19   1   6      142.09      137.45     18.42 o 
  20   1   6        5.07       -1.38     12.23 o 
 -19   2   6      202.16      191.43     22.47 o 
 -18   2   6      312.39      330.47     25.10 o 
 -17   2   6     1903.86     1903.08    153.33 o 
 -16   2   6     1236.11     1255.53     73.52 o 
 -15   2   6     1584.35     1612.18    105.67 o 
 -14   2   6      351.14      351.63     16.00 o 
 -13   2   6      349.06      349.12     13.40 o 
 -12   2   6      629.20      549.83     29.85 o 
 -11   2   6     3544.29     3537.29    101.13 o 
 -10   2   6     5273.07     5343.99    142.96 o 
  -9   2   6     1550.08     1565.34     51.64 o 
  -8   2   6     4056.70     4133.07    144.95 o 
  -7   2   6     2933.86     2832.63     42.90 o 
  -6   2   6     1786.00     1684.79     32.79 o 
  -5   2   6     3455.17     3420.24     56.44 o 
  -4   2   6     5955.75     6164.40     93.27 o 
  -3   2   6     6681.21     6782.71    108.14 o 
  -2   2   6     4520.78     4683.73     72.72 o 
  -1   2   6     1416.22     1308.66     20.64 o 
   0   2   6     4848.44     4866.34     63.02 o 
   1   2   6     3325.86     3370.39     45.63 o 
   2   2   6     1240.90     1135.10     19.21 o 
   3   2   6     6475.64     6790.14     86.17 o 
   4   2   6     6198.66     6530.23    123.70 o 
   5   2   6     3196.35     3254.56     65.25 o 
   6   2   6     1551.37     1695.25     32.75 o 
   7   2   6      743.61      818.37     24.98 o 
   8   2   6     1036.97     1135.34     44.24 o 
   9   2   6     2321.61     2527.81    110.10 o 
  10   2   6     1254.05     1322.42     54.80 o 
  11   2   6     7873.08     8145.03    159.22 o 
  12   2   6     1369.80     1401.41     39.12 o 
  13   2   6       35.29       48.12     11.36 o 
  14   2   6     1271.10     1346.07     39.99 o 
  15   2   6       58.62       74.97     18.41 o 
  16   2   6      944.12      972.75     37.71 o 
  17   2   6     1700.13     1672.40     49.43 o 
  18   2   6     1127.04     1126.53     40.27 o 
  19   2   6      399.92      382.41     24.40 o 
 -18   3   6      120.67      157.49     26.59 o 
 -17   3   6        5.06       -4.11      8.37 o 
 -16   3   6       70.14       68.64     12.11 o 
 -15   3   6       98.14       88.58     12.46 o 
 -14   3   6      165.62      178.69     12.69 o 
 -13   3   6      130.50      130.48     10.93 o 
 -12   3   6      504.32      518.18     17.96 o 
 -11   3   6      217.10      204.92     11.44 o 
 -10   3   6      739.82      739.53     21.16 o 
  -9   3   6      598.16      609.49     17.01 o 
  -8   3   6       80.50       65.70      7.80 o 
  -7   3   6      369.63      378.56     15.02 o 
  -6   3   6      327.99      288.66     13.29 o 
  -5   3   6       43.57       27.12      6.63 o 
  -4   3   6        7.22       -3.67      4.85 o 
  -3   3   6      370.33      393.09     17.49 o 
  -2   3   6     1453.18     1385.33     32.33 o 
  -1   3   6      676.39      669.43     14.99 o 
   0   3   6       14.00       18.89      4.30 o 
   1   3   6      566.92      639.08     12.53 o 
   2   3   6      139.71      112.65      6.95 o 
   3   3   6       11.22        9.11      4.02 o 
   4   3   6      101.37       97.46     10.97 o 
   5   3   6      346.36      334.19     11.05 o 
   6   3   6        1.90        1.06      4.28 o 
   7   3   6     1112.56     1119.75     22.72 o 
   8   3   6      354.82      342.66     12.43 o 
   9   3   6      120.14      123.43     11.15 o 
  10   3   6     2499.07     2430.84     40.31 o 
  11   3   6        3.63        1.74      6.07 o 
  12   3   6       74.72       73.12      9.05 o 
  13   3   6        6.11        4.53      6.61 o 
  14   3   6       13.15        5.85      6.86 o 
  15   3   6       16.41       14.86      9.15 o 
  16   3   6       42.01       47.27     17.72 o 
  17   3   6        0.12        3.21     11.90 o 
  18   3   6       74.18       91.53     17.21 o 
 -17   4   6      253.20      278.48     31.06 o 
 -16   4   6      466.92      472.86     27.62 o 
 -15   4   6      685.47      724.20     64.68 o 
 -14   4   6      789.71      820.42     63.61 o 
 -13   4   6      706.72      751.19     54.61 o 
 -12   4   6     1127.04     1213.52    131.49 o 
 -11   4   6      216.69      243.87     15.36 o 
 -10   4   6     1995.94     2059.24     66.58 o 
  -9   4   6     2468.13     2628.06     75.78 o 
  -8   4   6     1706.95     1786.83     40.36 o 
  -7   4   6     1052.91     1117.42     28.91 o 
  -6   4   6       94.90      103.96     11.37 o 
  -5   4   6      315.17      354.40     15.78 o 
  -4   4   6     4440.88     4446.99     75.10 o 
  -3   4   6     1779.99     1770.93     37.40 o 
  -2   4   6     3425.92     3560.99    106.22 o 
  -1   4   6     1848.18     1764.11     35.73 o 
   0   4   6      563.26      476.90     18.38 o 
   1   4   6      670.74      676.09     34.38 o 
   2   4   6     2192.90     2118.48     41.29 o 
   3   4   6     4014.03     4040.58    170.27 o 
   4   4   6     2896.84     2721.97    103.16 o 
   5   4   6     1230.99     1215.01     24.57 o 
   6   4   6       19.19       14.02      5.78 o 
   7   4   6      440.51      399.31     19.91 o 
   8   4   6      651.42      642.24     26.90 o 
   9   4   6     1373.55     1368.34     40.70 o 
  10   4   6      701.58      688.53     26.59 o 
  11   4   6      828.46      769.75     20.83 o 
  12   4   6      560.56      514.47     17.59 o 
  13   4   6      498.10      461.07     17.16 o 
  14   4   6      798.32      807.88     23.89 o 
  15   4   6      883.71      835.76     27.68 o 
  16   4   6      314.73      303.39     18.28 o 
 -14   5   6        2.02      -12.51     12.32 o 
 -13   5   6       41.80       46.92     15.43 o 
 -12   5   6      123.30      117.25     27.03 o 
 -11   5   6      205.57      219.53     34.92 o 
 -10   5   6       16.07        0.44     12.68 o 
  -9   5   6       12.93       -0.10     10.74 o 
  -8   5   6        1.01       -1.91     10.03 o 
  -7   5   6        8.47       -5.38     10.17 o 
  -6   5   6       20.20        1.02     11.00 o 
  -5   5   6       88.23       64.43     13.67 o 
  -4   5   6      701.32      709.42     29.15 o 
  -3   5   6      380.61      393.33     21.72 o 
  -2   5   6       65.41       48.93     12.55 o 
  -1   5   6       54.79       42.41     12.60 o 
   0   5   6       73.51       47.54     13.44 o 
   1   5   6      162.64      169.98     17.50 o 
   2   5   6      182.99      200.99     15.37 o 
   3   5   6       67.08       76.97     10.72 o 
   4   5   6       27.41       25.70      8.77 o 
   5   5   6      256.53      257.94     15.50 o 
   6   5   6        4.96        1.33      8.83 o 
   7   5   6       88.49       69.51     11.30 o 
   8   5   6       26.66       35.01      9.53 o 
   9   5   6       14.01       17.88      8.85 o 
  10   5   6       16.43       20.69      9.58 o 
  11   5   6       32.88       24.63      9.17 o 
  12   5   6       39.83       45.32      9.79 o 
  13   5   6       57.18       48.97     12.03 o 
 -10   6   6      216.50      209.94     22.23 o 
  -9   6   6      425.77      422.02     25.62 o 
  -8   6   6      763.04      800.99     34.08 o 
  -7   6   6      113.32      103.99     17.39 o 
  -6   6   6        2.52        4.62     11.41 o 
  -5   6   6       64.77       44.45     14.77 o 
  -4   6   6      589.41      544.05     27.12 o 
  -3   6   6     1032.04     1028.99     37.49 o 
  -2   6   6     1101.89     1094.17     38.68 o 
  -1   6   6      247.24      233.27     19.66 o 
   0   6   6      180.70      169.47     18.47 o 
   1   6   6       37.50       39.75     13.36 o 
   2   6   6      517.07      519.93     40.28 o 
   3   6   6     2043.94     1998.84    121.70 o 
   4   6   6      914.44      863.81     34.38 o 
   5   6   6      282.16      291.32     18.11 o 
   6   6   6      142.31      140.99     14.64 o 
   7   6   6      298.04      238.84     17.64 o 
   8   6   6      422.20      449.39     21.63 o 
   9   6   6      579.09      652.34     51.14 o 
 -20   1   7      373.67      355.61     23.75 o 
 -19   1   7      757.38      734.03     28.08 o 
 -18   1   7      870.51      856.69     32.00 o 
 -17   1   7      395.70      342.25     22.13 o 
 -16   1   7      936.74      892.87     51.66 o 
 -15   1   7        1.47        5.44      8.24 o 
 -14   1   7     2160.89     2192.59     78.45 o 
 -13   1   7     4408.79     4564.25    153.20 o 
 -12   1   7     1520.27     1528.92     40.24 o 
 -11   1   7      499.43      503.98     18.83 o 
 -10   1   7        7.77       -1.72      4.48 o 
  -9   1   7     1512.54     1550.47     23.58 o 
  -8   1   7     2813.56     2952.96     38.31 o 
  -7   1   7     1845.22     1781.04     25.50 o 
  -6   1   7    10204.00    10752.48    107.70 o 
  -5   1   7     6014.24     6143.73     68.80 o 
  -4   1   7     2938.10     2886.87     34.93 o 
  -3   1   7     2766.62     2696.83     32.95 o 
  -2   1   7     2491.66     2472.83     43.67 o 
  -1   1   7    19859.31    19355.39    231.16 o 
   0   1   7      742.04      725.70     30.91 o 
   1   1   7     9542.95     9944.80    153.34 o 
   2   1   7    10689.27    11181.34    188.70 o 
   3   1   7     8042.84     8428.63    148.39 o 
   4   1   7     3772.18     3751.19     95.74 o 
   5   1   7      554.73      533.58     41.01 o 
   6   1   7      426.82      408.22     43.39 o 
   7   1   7      882.87      876.49     33.53 o 
   8   1   7     3906.21     3990.01     93.56 o 
   9   1   7     8061.43     7998.31    285.29 o 
  10   1   7     5278.47     5479.33    338.06 o 
  11   1   7     1761.41     1747.05     56.25 o 
  12   1   7       77.63       64.40     10.97 o 
  13   1   7      212.68      196.60     16.95 o 
  14   1   7      917.27      881.66     45.19 o 
  15   1   7     2455.80     2315.22     81.23 o 
  16   1   7     1003.29      995.98     35.49 o 
  17   1   7      711.56      674.76     41.39 o 
  18   1   7       23.29       26.23     13.03 o 
  19   1   7        4.10        8.17     12.14 o 
 -19   2   7       26.99       26.66     14.92 o 
 -18   2   7      213.24      208.78     28.01 o 
 -17   2   7      190.47      208.17     23.66 o 
 -16   2   7      137.29       97.08     13.27 o 
 -15   2   7      125.20      143.85     11.70 o 
 -14   2   7      174.51      193.74     11.59 o 
 -13   2   7       91.03       93.17     13.99 o 
 -12   2   7       12.20       -3.64      5.57 o 
 -11   2   7        0.89       -7.92      5.28 o 
 -10   2   7       16.78        6.80      5.89 o 
  -9   2   7     1007.31     1046.37     32.58 o 
  -8   2   7      208.67      194.32      9.90 o 
  -7   2   7       79.68      103.63     12.71 o 
  -6   2   7      331.67      344.76     13.44 o 
  -5   2   7        0.12       -6.48      4.32 o 
  -4   2   7      686.65      666.89     17.90 o 
  -3   2   7       89.78       82.55     12.57 o 
  -2   2   7       36.78       30.83      5.89 o 
  -1   2   7      548.55      551.62     11.23 o 
   0   2   7     2903.00     3017.49     41.92 o 
   1   2   7      154.50      173.55      7.67 o 
   2   2   7      786.89      833.71     35.84 o 
   3   2   7      981.43      974.01     22.70 o 
   4   2   7        6.04        6.72      4.73 o 
   5   2   7      615.42      655.86     17.93 o 
   6   2   7      819.14      792.51     20.54 o 
   7   2   7      787.24      777.24     20.88 o 
   8   2   7       10.50        6.53      9.38 o 
   9   2   7       22.39       23.74     11.88 o 
  10   2   7     1242.32     1275.03     80.12 o 
  11   2   7        0.26        4.90     11.44 o 
  12   2   7        3.33       -4.56      8.17 o 
  13   2   7        0.61       -1.05      8.57 o 
  14   2   7       59.59       57.71     12.57 o 
  15   2   7      139.85      169.85     17.83 o 
  16   2   7       60.51       80.96     14.88 o 
  17   2   7      166.70      191.98     20.10 o 
  18   2   7        3.84        8.26     12.28 o 
 -18   3   7      272.40      265.80     25.11 o 
 -17   3   7      289.08      311.23     24.23 o 
 -16   3   7      169.43      206.23     26.51 o 
 -15   3   7      520.86      521.97     20.84 o 
 -14   3   7     1179.55     1195.17     36.99 o 
 -13   3   7      519.92      517.39     17.36 o 
 -12   3   7     1499.68     1503.01     50.27 o 
 -11   3   7      744.29      770.14     21.99 o 
 -10   3   7      493.35      515.55     16.18 o 
  -9   3   7     1429.70     1427.43     46.20 o 
  -8   3   7     1160.97     1136.27     33.75 o 
  -7   3   7     1778.44     1668.30     35.71 o 
  -6   3   7     1852.80     1912.18     50.78 o 
  -5   3   7      984.40      960.18     24.70 o 
  -4   3   7      726.93      673.52     20.72 o 
  -3   3   7      526.11      540.57     17.33 o 
  -2   3   7      221.03      188.46     12.49 o 
  -1   3   7      274.19      288.62     12.30 o 
   0   3   7      329.01      287.85     12.04 o 
   1   3   7      897.34      946.04     22.19 o 
   2   3   7     1619.44     1726.99     34.38 o 
   3   3   7     2303.23     2303.28     37.84 o 
   4   3   7      743.03      723.95     16.70 o 
   5   3   7      138.05      131.25     13.53 o 
   6   3   7      799.34      804.45     18.64 o 
   7   3   7      694.66      694.78     17.61 o 
   8   3   7      986.89      938.86     21.41 o 
   9   3   7      887.95      917.73     21.65 o 
  10   3   7     3971.54     3986.49     59.37 o 
  11   3   7       76.78       85.18     11.50 o 
  12   3   7       42.60       34.87      9.26 o 
  13   3   7      535.01      535.43     21.60 o 
  14   3   7      463.98      395.05     23.26 o 
  15   3   7      761.03      741.64     25.33 o 
  16   3   7      958.52      888.36     28.60 o 
  17   3   7      555.52      534.92     22.94 o 
 -16   4   7        7.81      -16.32     10.88 o 
 -15   4   7      105.98      101.78     17.77 o 
 -14   4   7       79.85       82.65     13.29 o 
 -13   4   7       39.68       20.64     10.29 o 
 -12   4   7      288.71      260.31     16.40 o 
 -11   4   7       69.01       75.89     11.81 o 
 -10   4   7       32.14       15.81      7.59 o 
  -9   4   7      186.57      197.06     13.27 o 
  -8   4   7        4.89       -1.26      7.79 o 
  -7   4   7      333.89      302.04     15.55 o 
  -6   4   7      614.81      580.85     20.61 o 
  -5   4   7       11.23       13.26      7.66 o 
  -4   4   7       79.56      108.63     11.14 o 
  -3   4   7     1530.75     1553.72     35.04 o 
  -2   4   7       76.17       65.80     12.50 o 
  -1   4   7     1274.58     1208.73     37.23 o 
   0   4   7      634.69      600.14     25.34 o 
   1   4   7       68.09       62.35      9.87 o 
   2   4   7      480.44      472.88     21.56 o 
   3   4   7     1582.93     1538.61     36.59 o 
   4   4   7      253.01      220.23     18.55 o 
   5   4   7      510.18      523.80     19.33 o 
   6   4   7      185.34      158.66     13.04 o 
   7   4   7        8.32       11.90      7.78 o 
   8   4   7      162.12      151.76     10.94 o 
   9   4   7      530.79      451.46     15.82 o 
  10   4   7        3.53        6.23      6.94 o 
  11   4   7       27.37       31.88      8.15 o 
  12   4   7       37.09       32.82      8.75 o 
  13   4   7      127.87      129.92     12.19 o 
  14   4   7      122.56      108.06     11.76 o 
  15   4   7       12.31       19.70     10.99 o 
 -13   5   7       37.89       45.10     15.91 o 
 -12   5   7      733.54      765.55     76.44 o 
 -11   5   7     1028.18     1091.29    101.35 o 
 -10   5   7     1386.09     1462.17    179.82 o 
  -9   5   7      748.97      733.03     66.46 o 
  -8   5   7      109.10      104.14     16.23 o 
  -7   5   7      192.08      186.12     18.97 o 
  -6   5   7      987.62      863.14     33.14 o 
  -5   5   7     2731.73     2626.89     65.62 o 
  -4   5   7     1867.33     1885.18     74.00 o 
  -3   5   7      599.99      574.71     26.76 o 
  -2   5   7       91.72       67.97     17.65 o 
  -1   5   7       71.23       94.33     15.09 o 
   0   5   7     1245.24     1206.62     39.57 o 
   1   5   7     2729.59     2757.41     83.03 o 
   2   5   7     2957.60     2975.46     73.59 o 
   3   5   7      756.36      741.46     60.11 o 
   4   5   7       97.82      114.90     12.70 o 
   5   5   7      594.68      586.89     21.68 o 
   6   5   7     2080.09     2076.70     99.61 o 
   7   5   7     1395.22     1507.62     73.08 o 
   8   5   7     1506.75     1529.44     73.67 o 
   9   5   7      421.61      445.19     24.01 o 
  10   5   7       79.35       97.97     13.35 o 
  11   5   7       30.00       27.00     13.15 o 
  12   5   7     1159.42     1215.37     56.45 o 
  13   5   7      316.58      320.41     19.27 o 
  -9   6   7       19.27        9.18     12.56 o 
  -8   6   7        9.67        0.38     12.22 o 
  -7   6   7        0.74       -6.51     12.96 o 
  -6   6   7       19.95       28.34     13.55 o 
  -5   6   7       55.26       48.83     15.88 o 
  -4   6   7       14.58        7.01     20.00 o 
  -3   6   7       19.76       11.38     11.83 o 
  -2   6   7        0.77       -0.84     10.75 o 
  -1   6   7       49.39       25.19     24.34 o 
   0   6   7       68.85       60.72     14.35 o 
   1   6   7        0.32       -3.18     11.75 o 
   2   6   7       28.06       31.13     14.96 o 
   3   6   7      191.31      201.94     20.46 o 
   4   6   7      338.97      299.32     28.55 o 
   5   6   7        3.53        8.10     11.50 o 
   6   6   7       12.77       13.05     12.09 o 
   7   6   7        0.21       -3.11      9.39 o 
   8   6   7        1.12        0.59      9.85 o 
 -19   0   8       13.60        9.89     19.14 o 
 -18   0   8       23.67        3.36     17.43 o 
 -17   0   8       38.75       43.10     21.17 o 
 -16   0   8     1589.33     1745.35     72.70 o 
 -15   0   8     1734.22     1766.71     71.31 o 
 -14   0   8     1427.41     1572.63     65.03 o 
 -13   0   8       88.34       74.87     14.96 o 
 -12   0   8        1.41       -9.48      6.55 o 
 -11   0   8      760.81      798.02     51.34 o 
 -10   0   8     2467.02     2403.57     81.16 o 
  -9   0   8     3791.82     3825.64    190.06 o 
  -8   0   8     2422.96     2485.84     42.22 o 
  -7   0   8     1254.48     1374.55     34.51 o 
  -6   0   8      289.70      258.57     10.01 o 
  -5   0   8      518.00      443.39     12.99 o 
  -4   0   8     7478.90     7298.06    106.41 o 
  -3   0   8     3258.42     3158.65     60.01 o 
  -2   0   8     2868.79     3011.68     57.56 o 
  -1   0   8      126.02      163.96      9.77 o 
   0   0   8     6003.88     6603.45    165.81 o 
   1   0   8     9722.73    10047.05    245.99 o 
   2   0   8    12139.07    12261.13    297.72 o 
   3   0   8     2298.31     2077.49     60.34 o 
   4   0   8      694.12      654.25     26.94 o 
   5   0   8       38.83       39.81      9.32 o 
   6   0   8      897.34      913.18     35.05 o 
   7   0   8      285.94      316.10     20.54 o 
   8   0   8     6074.15     6101.12    160.93 o 
   9   0   8      623.42      663.51     32.71 o 
  10   0   8      234.02      215.57     20.16 o 
  11   0   8        6.71        8.24     10.90 o 
  12   0   8      643.90      639.42     36.19 o 
  13   0   8     2213.82     2157.41     77.52 o 
  14   0   8     1957.94     1908.12     73.21 o 
  15   0   8      310.28      310.14     28.27 o 
  16   0   8       20.26       -0.06     15.72 o 
  17   0   8       39.05       33.53     18.63 o 
  18   0   8      476.16      438.56     35.56 o 
  19   0   8     1330.09     1291.46     62.56 o 
 -19   1   8       63.97       81.48     17.36 o 
 -18   1   8        2.23      -10.55     12.33 o 
 -17   1   8        7.14       -3.20      9.38 o 
 -16   1   8      103.95       82.76     12.17 o 
 -15   1   8       91.38       88.72     11.84 o 
 -14   1   8       59.16       61.74     16.96 o 
 -13   1   8       17.07       24.99      8.55 o 
 -12   1   8       99.47       93.95     13.70 o 
 -11   1   8      359.95      324.43     17.67 o 
 -10   1   8      114.61       93.21      9.17 o 
  -9   1   8        5.63       -2.33      4.50 o 
  -8   1   8       60.08       55.64      6.46 o 
  -7   1   8      177.94      202.79     13.32 o 
  -6   1   8     1035.70     1027.42     29.36 o 
  -5   1   8      707.49      726.22     19.61 o 
  -4   1   8      100.09       94.47      6.99 o 
  -3   1   8      244.06      215.91      8.02 o 
  -2   1   8      520.59      486.37     14.68 o 
  -1   1   8     7107.07     6989.13     88.53 o 
   0   1   8     1138.54     1207.57     23.56 o 
   1   1   8     1058.55     1211.79     23.97 o 
   2   1   8     2742.50     3009.46     48.79 o 
   3   1   8       80.55       97.22     15.37 o 
   4   1   8      332.40      356.76     14.70 o 
   5   1   8        0.80        4.42     11.38 o 
   6   1   8       57.42       60.06      8.45 o 
   7   1   8        0.32       17.19     10.14 o 
   8   1   8       40.74       33.49      9.92 o 
   9   1   8     1115.67     1130.33     80.97 o 
  10   1   8      683.78      726.95     54.19 o 
  11   1   8       44.71       37.33      9.80 o 
  12   1   8        0.25        4.39      8.67 o 
  13   1   8      124.40      137.00     15.39 o 
  14   1   8       26.47       19.59     10.71 o 
  15   1   8      111.35      121.98     16.19 o 
  16   1   8       40.02       32.03     13.41 o 
  17   1   8      114.16      127.71     17.41 o 
  18   1   8      123.77      137.58     23.33 o 
 -18   2   8      358.85      343.78     20.24 o 
 -17   2   8      266.68      264.15     18.57 o 
 -16   2   8      812.06      806.70     56.37 o 
 -15   2   8     1466.99     1424.37     68.29 o 
 -14   2   8     1363.80     1387.10     67.58 o 
 -13   2   8      936.12      953.83     41.24 o 
 -12   2   8      439.66      404.35     14.34 o 
 -11   2   8      766.42      749.26     19.09 o 
 -10   2   8     1449.60     1434.23     43.54 o 
  -9   2   8     2264.79     2261.98     54.44 o 
  -8   2   8     1960.38     1945.18     42.64 o 
  -7   2   8     3709.50     3963.62     57.77 o 
  -6   2   8     1510.45     1442.92     30.82 o 
  -5   2   8     1250.55     1160.43     26.35 o 
  -4   2   8     1818.63     1794.12     35.32 o 
  -3   2   8     2282.64     2200.18     40.70 o 
  -2   2   8     2497.78     2343.70     42.57 o 
  -1   2   8      649.30      696.60     24.52 o 
   0   2   8     7216.50     7431.54    111.39 o 
   1   2   8     2542.35     2531.00     37.26 o 
   2   2   8     3171.85     3362.14     47.42 o 
   3   2   8     2002.13     1987.21     31.45 o 
   4   2   8     1296.71     1294.92     27.59 o 
   5   2   8     2106.36     2223.24     51.16 o 
   6   2   8     2224.42     2300.33     46.82 o 
   7   2   8     2814.91     2905.84     62.84 o 
   8   2   8     3783.98     3910.37    112.57 o 
   9   2   8     1308.63     1287.03     59.80 o 
  10   2   8      689.82      714.93     30.23 o 
  11   2   8      762.29      794.97     37.17 o 
  12   2   8     1687.11     1715.08    137.77 o 
  13   2   8     2433.78     2437.86    151.20 o 
  14   2   8      877.12      903.89     63.80 o 
  15   2   8      664.97      655.14     28.10 o 
  16   2   8      282.73      261.93     19.42 o 
  17   2   8      165.73      169.63     20.04 o 
  18   2   8      340.46      320.15     22.61 o 
 -17   3   8        0.56      -13.98     11.07 o 
 -16   3   8       37.65       33.60     10.92 o 
 -15   3   8       23.17        9.22      8.16 o 
 -14   3   8        7.09        5.57      7.81 o 
 -13   3   8      320.66      336.88     16.83 o 
 -12   3   8      146.84      147.83     16.17 o 
 -11   3   8      311.80      303.23     13.79 o 
 -10   3   8       49.04       47.44      8.15 o 
  -9   3   8        8.76        3.75      6.03 o 
  -8   3   8      297.31      287.30     14.17 o 
  -7   3   8        3.20        0.75      6.20 o 
  -6   3   8      378.07      321.19     14.80 o 
  -5   3   8      163.81      147.26     12.15 o 
  -4   3   8     1037.91     1038.99     25.95 o 
  -3   3   8      993.58      939.91     28.70 o 
  -2   3   8      874.24      846.01     22.36 o 
  -1   3   8      484.83      465.05     15.93 o 
   0   3   8       71.68       78.71      8.29 o 
   1   3   8      560.82      560.71     23.00 o 
   2   3   8        1.31       -5.89      7.01 o 
   3   3   8       81.36       56.95     11.31 o 
   4   3   8      144.32      124.11     14.07 o 
   5   3   8      287.06      332.39     13.57 o 
   6   3   8      172.12      161.03     10.99 o 
   7   3   8      223.99      241.45     12.64 o 
   8   3   8        3.68        4.42      7.58 o 
   9   3   8      525.52      523.13     19.07 o 
  10   3   8       26.57       20.88      8.47 o 
  11   3   8       33.64       20.49      8.90 o 
  12   3   8      114.76      133.77     14.77 o 
  13   3   8      492.47      482.58     20.29 o 
  14   3   8      513.62      442.63     20.31 o 
  15   3   8       69.43       57.94     12.13 o 
  16   3   8        8.24        4.80     10.21 o 
 -15   4   8      215.82      238.06     18.40 o 
 -14   4   8      224.22      285.83     19.21 o 
 -13   4   8     1111.19     1006.39     55.23 o 
 -12   4   8      415.20      431.65     25.89 o 
 -11   4   8      687.48      743.77     34.00 o 
 -10   4   8      539.46      568.21     18.77 o 
  -9   4   8      382.08      388.31     15.60 o 
  -8   4   8      771.35      735.06     24.24 o 
  -7   4   8     1783.62     1825.57     40.89 o 
  -6   4   8     1429.32     1456.29     35.35 o 
  -5   4   8     3007.73     3009.07     57.38 o 
  -4   4   8       15.88       12.79      9.62 o 
  -3   4   8      681.14      644.44     27.16 o 
  -2   4   8     2322.38     2282.21     68.26 o 
  -1   4   8     1108.47     1109.83     37.46 o 
   0   4   8     1886.39     1895.64    110.67 o 
   1   4   8      862.90      824.36     30.61 o 
   2   4   8      307.72      309.05     23.05 o 
   3   4   8      359.36      340.62     15.85 o 
   4   4   8      904.89      873.34     25.23 o 
   5   4   8     3482.88     3349.60    101.65 o 
   6   4   8      820.05      821.61     25.18 o 
   7   4   8     1624.50     1560.27     36.72 o 
   8   4   8     1110.03     1017.35     35.51 o 
   9   4   8      907.84      937.49     27.79 o 
  10   4   8      896.26      963.03     32.10 o 
  11   4   8     1108.44     1112.93     26.81 o 
  12   4   8      847.78      763.16     26.05 o 
  13   4   8      658.87      587.73     38.60 o 
  14   4   8       54.53       43.59     12.05 o 
 -12   5   8       90.48       71.50     19.24 o 
 -11   5   8      155.79      134.01     20.95 o 
 -10   5   8       30.21       27.76     13.85 o 
  -9   5   8      224.92      201.36     21.10 o 
  -8   5   8       50.29       31.65     13.56 o 
  -7   5   8       11.45        9.05     14.99 o 
  -6   5   8       58.33       46.91     13.34 o 
  -5   5   8        3.92        3.33     10.46 o 
  -4   5   8      176.13      188.15     19.45 o 
  -3   5   8        2.50       -4.05     10.84 o 
  -2   5   8       97.32       87.07     14.92 o 
  -1   5   8        0.33      -14.94      9.96 o 
   0   5   8       81.98      103.14     15.81 o 
   1   5   8       71.59       67.33     14.42 o 
   2   5   8       91.74       87.21     14.81 o 
   3   5   8       17.62       13.94     11.44 o 
   4   5   8       40.29       25.16     11.91 o 
   5   5   8       22.23       17.32      9.18 o 
   6   5   8       33.08       36.70     10.17 o 
   7   5   8       46.63       36.29     10.44 o 
   8   5   8        7.79       10.15      9.44 o 
   9   5   8        0.63       -7.10      8.74 o 
  10   5   8       22.59       17.67     10.19 o 
  11   5   8       23.02       32.80     11.33 o 
  12   5   8      137.51      146.79     15.78 o 
  -7   6   8      714.07      682.75     32.39 o 
  -6   6   8      701.98      702.84     32.66 o 
  -5   6   8      419.09      401.26     31.03 o 
  -4   6   8      135.23      117.49     32.48 o 
  -3   6   8      290.14      289.13     22.99 o 
  -2   6   8      416.45      378.24     24.19 o 
  -1   6   8     1006.37      978.89     38.32 o 
   0   6   8      778.49      771.94     33.61 o 
   1   6   8      210.98      203.35     21.15 o 
   2   6   8       73.96       74.87     16.07 o 
   3   6   8       97.99      124.37     19.20 o 
   4   6   8      350.30      355.00     24.22 o 
   5   6   8      864.81      859.12     35.86 o 
   6   6   8      451.23      447.59     26.71 o 
   7   6   8      198.74      147.69     23.52 o 
 -18   1   9      459.62      425.77     26.53 o 
 -17   1   9      889.63      901.23     36.52 o 
 -16   1   9      166.23      139.54     20.38 o 
 -15   1   9     1436.36     1471.33     45.86 o 
 -14   1   9      182.38      197.64     15.48 o 
 -13   1   9      419.23      398.12     24.61 o 
 -12   1   9     1882.68     1874.49     53.57 o 
 -11   1   9     2530.57     2616.86     91.17 o 
 -10   1   9     1536.17     1563.33     28.72 o 
  -9   1   9      950.64      947.34     20.54 o 
  -8   1   9     1309.42     1303.17     24.98 o 
  -7   1   9     2922.30     2918.69     44.70 o 
  -6   1   9     6495.91     6604.01     88.21 o 
  -5   1   9     5819.89     6017.65     92.37 o 
  -4   1   9     2013.45     2021.04     31.34 o 
  -3   1   9      377.12      359.92      8.82 o 
  -2   1   9      488.84      478.33     15.34 o 
  -1   1   9     3340.92     3390.72     58.90 o 
   0   1   9     1916.02     1848.99     33.11 o 
   1   1   9     7375.43     7595.26    110.11 o 
   2   1   9     1309.56     1207.49     50.46 o 
   3   1   9     2432.80     2578.77     74.71 o 
   4   1   9     2331.71     2515.84    117.04 o 
   5   1   9     2355.00     2431.55     57.77 o 
   6   1   9     3167.66     3168.98    260.86 o 
   7   1   9     2914.97     2716.01     92.19 o 
   8   1   9       65.98       62.86     12.80 o 
   9   1   9      660.52      620.12     23.44 o 
  10   1   9      852.77      796.89     27.54 o 
  11   1   9     3234.46     3231.49    108.26 o 
  12   1   9     1513.86     1460.27     87.28 o 
  13   1   9      420.98      415.73     24.81 o 
  14   1   9       74.25       72.59     13.51 o 
  15   1   9       12.32       22.78     11.83 o 
  16   1   9      869.23      889.04     66.46 o 
  17   1   9      891.15      869.06     34.78 o 
  18   1   9     1377.44     1330.20    112.16 o 
 -18   2   9       53.89       49.09     12.64 o 
 -17   2   9      121.58      115.11     14.95 o 
 -16   2   9       10.31        1.09      9.49 o 
 -15   2   9       94.74       92.49     12.84 o 
 -14   2   9       18.07       26.94      9.62 o 
 -13   2   9      154.13      155.03     19.75 o 
 -12   2   9      215.93      226.17     12.83 o 
 -11   2   9        4.80       -3.13      5.82 o 
 -10   2   9        0.94       -7.60      5.07 o 
  -9   2   9      250.79      211.24     16.22 o 
  -8   2   9        0.01       -7.66      5.11 o 
  -7   2   9      789.24      780.23     19.22 o 
  -6   2   9      195.54      175.68     11.80 o 
  -5   2   9       92.82       73.92      8.66 o 
  -4   2   9        1.21       -3.88      5.09 o 
  -3   2   9       18.22       15.34      9.43 o 
  -2   2   9      209.06      197.56     10.89 o 
  -1   2   9       33.57       34.05      9.23 o 
   0   2   9      145.61      153.24     10.51 o 
   1   2   9     1851.56     1939.60     37.51 o 
   2   2   9       59.66       46.51      7.01 o 
   3   2   9        6.03        6.03      4.43 o 
   4   2   9        0.26       -0.82      5.15 o 
   5   2   9      350.02      336.21     13.83 o 
   6   2   9       94.64       94.62     11.32 o 
   7   2   9       17.09       24.66      7.53 o 
   8   2   9       75.84       77.80      9.45 o 
   9   2   9       18.55       28.82      8.91 o 
  10   2   9     1987.17     2028.20    111.46 o 
  11   2   9       32.71       44.69     13.31 o 
  12   2   9       13.48       20.57      9.91 o 
  13   2   9       47.19       62.18     20.95 o 
  14   2   9       22.98       20.74     10.89 o 
  15   2   9       46.47       42.08     13.35 o 
  16   2   9       33.21       40.17     16.10 o 
  17   2   9        0.07       -0.18     12.49 o 
 -16   3   9      278.80      293.29     20.03 o 
 -15   3   9      209.93      210.94     17.82 o 
 -14   3   9      558.47      583.17     23.16 o 
 -13   3   9      531.69      582.63     19.12 o 
 -12   3   9      799.12      820.81     29.96 o 
 -11   3   9      453.72      443.91     29.50 o 
 -10   3   9      465.44      444.91     15.76 o 
  -9   3   9        1.89       -6.85      5.91 o 
  -8   3   9      552.22      529.43     19.09 o 
  -7   3   9     1155.41     1108.36     28.46 o 
  -6   3   9     1007.63      932.69     25.55 o 
  -5   3   9      375.72      336.95     15.22 o 
  -4   3   9     1655.82     1656.75     54.55 o 
  -3   3   9      449.89      430.15     16.48 o 
  -2   3   9      240.60      243.73     13.00 o 
  -1   3   9     1722.14     1743.37     36.36 o 
   0   3   9     2433.39     2397.91     57.82 o 
   1   3   9     1414.45     1365.14     39.68 o 
   2   3   9     1000.54     1006.30     34.80 o 
   3   3   9      950.10      999.56     33.25 o 
   4   3   9      995.12     1003.67     41.74 o 
   5   3   9      960.50      957.86     32.78 o 
   6   3   9     1462.27     1444.35     42.55 o 
   7   3   9     1192.81     1162.22     37.42 o 
   8   3   9      473.05      474.66     18.27 o 
   9   3   9      961.00     1014.13     27.95 o 
  10   3   9      674.46      669.19     22.63 o 
  11   3   9     1727.51     1676.95     71.81 o 
  12   3   9     1174.43     1183.23     32.12 o 
  13   3   9      213.74      249.60     17.70 o 
  14   3   9      987.20      968.54     30.05 o 
  15   3   9       44.21       57.89     13.90 o 
  16   3   9       38.37       32.33     11.93 o 
 -14   4   9       14.81      -10.53      9.58 o 
 -13   4   9       91.85       93.19     13.35 o 
 -12   4   9      269.85      284.93     15.26 o 
 -11   4   9      306.56      283.84     20.80 o 
 -10   4   9      311.44      301.51     19.29 o 
  -9   4   9      233.16      236.63     18.02 o 
  -8   4   9       22.03       10.54      8.24 o 
  -7   4   9       79.66       68.98     11.44 o 
  -6   4   9        6.52        4.34      8.75 o 
  -5   4   9      152.02      119.77     12.94 o 
  -4   4   9      724.36      727.62     29.93 o 
  -3   4   9      116.56      102.56     15.67 o 
  -2   4   9      820.00      731.69     29.79 o 
  -1   4   9      118.71      102.76     15.17 o 
   0   4   9        3.21      -18.13     19.78 o 
   1   4   9      430.30      430.27     23.34 o 
   2   4   9      363.04      360.57     21.10 o 
   3   4   9       21.26        9.66     10.43 o 
   4   4   9      234.33      249.66     18.53 o 
   5   4   9      560.77      457.98     36.51 o 
   6   4   9       16.39       14.84     10.64 o 
   7   4   9      626.49      639.63     29.02 o 
   8   4   9      328.00      355.77     22.69 o 
   9   4   9       56.81       53.30     14.14 o 
  10   4   9      180.85      175.10     46.71 o 
  11   4   9      122.47      119.97     17.40 o 
  12   4   9        6.86        1.38     12.27 o 
  13   4   9      405.89      392.29     37.11 o 
 -11   5   9        0.70       -1.82     12.31 o 
 -10   5   9      272.04      251.06     23.51 o 
  -9   5   9      758.28      752.98     70.01 o 
  -8   5   9     1269.07     1306.07     74.92 o 
  -7   5   9      437.00      402.14     24.25 o 
  -6   5   9      174.95      182.63     19.98 o 
  -5   5   9       53.97       58.16     14.33 o 
  -4   5   9     1410.31     1379.26     44.86 o 
  -3   5   9     1534.35     1575.47     48.57 o 
  -2   5   9     1581.15     1550.70     48.03 o 
  -1   5   9      855.50      799.09     86.80 o 
   0   5   9      314.06      284.26     21.72 o 
   1   5   9      182.24      202.25     20.28 o 
   2   5   9      994.01      988.65     37.04 o 
   3   5   9     1114.73     1147.71     56.54 o 
   4   5   9     1315.73     1325.66     58.19 o 
   5   5   9      167.36      146.71     23.29 o 
   6   5   9       28.54       28.17     10.31 o 
   7   5   9      367.85      336.13     24.56 o 
   8   5   9      532.64      521.08     40.85 o 
   9   5   9     1025.11     1092.51     61.50 o 
  10   5   9      608.47      627.40     30.98 o 
  -5   6   9        8.40        9.74     13.48 o 
  -4   6   9        4.32       -7.58     11.88 o 
  -3   6   9       20.13       23.47     13.66 o 
  -2   6   9       20.50       18.82     14.26 o 
  -1   6   9       24.14       19.50     13.89 o 
   0   6   9        0.63       -8.23     11.70 o 
   1   6   9        0.22      -17.23     12.13 o 
   2   6   9        5.04       -2.69     12.32 o 
   3   6   9       70.11       47.85     15.15 o 
   4   6   9       11.79       20.25     15.34 o 
 -18   0  10      122.48      177.03     32.33 o 
 -17   0  10       51.60       67.50     23.52 o 
 -16   0  10     1953.78     1986.02     81.32 o 
 -15   0  10       32.88       43.80     18.06 o 
 -14   0  10     2270.65     2535.56     92.73 o 
 -13   0  10     3959.13     4234.20    133.74 o 
 -12   0  10      262.95      280.79     26.30 o 
 -11   0  10        2.51       -1.46     10.97 o 
 -10   0  10        4.22       18.19     12.74 o 
  -9   0  10     1967.22     2061.96     74.67 o 
  -8   0  10     6458.15     6325.38    179.82 o 
  -7   0  10     4226.50     4132.72    125.18 o 
  -6   0  10     3798.70     3828.48     61.80 o 
  -5   0  10      432.14      393.15     13.61 o 
  -4   0  10      200.91      170.81     12.73 o 
  -3   0  10     2017.95     1923.83     41.88 o 
  -2   0  10     4417.87     4392.46     82.12 o 
  -1   0  10     3901.37     3873.98     73.88 o 
   0   0  10      492.75      435.48     16.74 o 
   1   0  10       16.58       22.56      8.87 o 
   2   0  10        2.37        0.95      7.99 o 
   3   0  10     1814.96     1847.84     57.24 o 
   4   0  10     2848.09     2692.95     78.15 o 
   5   0  10     2314.17     2207.30     67.69 o 
   6   0  10      421.78      447.37     24.40 o 
   7   0  10      330.25      311.15     21.49 o 
   8   0  10     1420.97     1403.96     51.72 o 
   9   0  10     2050.45     2015.88     68.46 o 
  10   0  10     3501.49     3484.30    105.53 o 
  11   0  10     1890.25     1803.22     66.93 o 
  12   0  10      143.54      126.39     22.63 o 
  13   0  10       26.73       18.19     15.85 o 
  14   0  10      210.88      213.42     28.02 o 
  15   0  10     1553.18     1512.16     65.67 o 
  16   0  10      345.74      351.02     32.26 o 
  17   0  10      805.02      762.70     47.79 o 
 -18   1  10       50.08       33.62     18.73 o 
 -17   1  10       18.61       10.30     13.02 o 
 -16   1  10        2.11        1.52     12.15 o 
 -15   1  10       68.05       82.23     16.05 o 
 -14   1  10      113.52      110.10     15.95 o 
 -13   1  10        1.43       -4.15      9.41 o 
 -12   1  10      136.01      134.21     12.80 o 
 -11   1  10       92.12      101.88     11.56 o 
 -10   1  10       23.52       26.09      8.35 o 
  -9   1  10       68.55       63.99      8.11 o 
  -8   1  10      184.00      174.50     10.01 o 
  -7   1  10      264.70      266.90     12.36 o 
  -6   1  10     1052.34     1007.41     21.66 o 
  -5   1  10      214.92      203.36     22.66 o 
  -4   1  10       45.98       46.61     14.84 o 
  -3   1  10       96.21       96.63     16.36 o 
  -2   1  10      154.03      146.17      8.14 o 
  -1   1  10      251.22      243.99     11.39 o 
   0   1  10      789.21      789.54     25.34 o 
   1   1  10      155.43      159.45      8.97 o 
   2   1  10       13.17       15.81      5.30 o 
   3   1  10      172.70      170.13     12.31 o 
   4   1  10       39.42       42.76      7.20 o 
   5   1  10      325.26      330.06     23.48 o 
   6   1  10      779.49      741.91     35.75 o 
   7   1  10       86.85       82.62     10.91 o 
   8   1  10      327.29      340.15     20.57 o 
   9   1  10      223.96      226.39     15.48 o 
  10   1  10      272.90      275.76     17.47 o 
  11   1  10       29.09       33.80     10.96 o 
  12   1  10        0.39        0.55      9.03 o 
  13   1  10        2.33        2.80      9.43 o 
  14   1  10      130.97      140.36     17.23 o 
  15   1  10       75.48       80.87     15.50 o 
  16   1  10       91.53      106.38     17.81 o 
  17   1  10       23.89       31.86     13.55 o 
 -17   2  10      205.62      249.45     24.16 o 
 -16   2  10      477.10      414.23     20.86 o 
 -15   2  10      415.30      390.55     19.99 o 
 -14   2  10     1019.83     1049.50     52.55 o 
 -13   2  10      593.57      580.35     22.46 o 
 -12   2  10      749.86      760.88     25.14 o 
 -11   2  10      170.64      179.14     11.86 o 
 -10   2  10       42.75       50.63      8.10 o 
  -9   2  10     1837.21     1746.24     32.84 o 
  -8   2  10     1868.22     1848.42     33.92 o 
  -7   2  10     1717.71     1720.10     32.10 o 
  -6   2  10     1619.15     1632.34     36.65 o 
  -5   2  10      899.49      932.25     24.43 o 
  -4   2  10      854.88      827.96     22.60 o 
  -3   2  10      731.09      796.38     21.91 o 
  -2   2  10     1852.26     1882.40     38.06 o 
  -1   2  10     4938.08     4882.46     79.27 o 
   0   2  10     1096.41     1138.44     27.09 o 
   1   2  10      755.42      718.01     20.88 o 
   2   2  10     2490.24     2499.76     46.60 o 
   3   2  10     2176.65     2200.45     42.52 o 
   4   2  10     2029.89     2017.72     50.60 o 
   5   2  10     1997.55     1912.43     68.65 o 
   6   2  10     1331.66     1291.68     56.93 o 
   7   2  10      739.85      747.53     22.61 o 
   8   2  10      971.72     1069.49     65.37 o 
   9   2  10      672.18      731.42     46.63 o 
  10   2  10     3816.16     3954.56    293.91 o 
  11   2  10      440.95      443.42     29.92 o 
  12   2  10      233.66      229.21     17.67 o 
  13   2  10     1005.74      986.98     39.55 o 
  14   2  10       94.95      103.14     15.78 o 
  15   2  10      579.99      576.39     27.36 o 
  16   2  10      490.62      474.55     26.10 o 
 -15   3  10      107.63       91.60     14.05 o 
 -14   3  10      126.82      128.08     15.16 o 
 -13   3  10      155.15      144.41     12.46 o 
 -12   3  10       51.57       58.42      9.86 o 
 -11   3  10      117.43      139.65     11.94 o 
 -10   3  10       49.60       54.32      9.16 o 
  -9   3  10      198.28      190.01     19.06 o 
  -8   3  10       17.97        3.68      7.65 o 
  -7   3  10       51.47       49.41      9.80 o 
  -6   3  10      182.60      202.10     13.96 o 
  -5   3  10       12.99       15.60      7.53 o 
  -4   3  10      201.09      196.57     16.68 o 
  -3   3  10      676.02      623.76     21.77 o 
  -2   3  10        0.02       -1.11      6.36 o 
  -1   3  10       25.90       14.27     14.67 o 
   0   3  10      459.86      438.57     22.12 o 
   1   3  10        0.64        2.07      8.59 o 
   2   3  10      194.23      212.81     19.00 o 
   3   3  10      332.60      305.81     26.91 o 
   4   3  10       33.08       27.96     10.53 o 
   5   3  10      206.58      232.68     18.58 o 
   6   3  10      519.59      432.68     23.18 o 
   7   3  10        0.27       -2.96      9.53 o 
   8   3  10       66.34       75.26     14.47 o 
   9   3  10      459.11      459.06     35.81 o 
  10   3  10      174.98      188.26     20.08 o 
  11   3  10       74.05       71.59     15.61 o 
  12   3  10       19.31       10.61      9.38 o 
  13   3  10      186.77      225.56     17.53 o 
  14   3  10        2.63        0.89      9.96 o 
  15   3  10      137.93      130.38     15.70 o 
 -13   4  10      179.58      179.47     17.05 o 
 -12   4  10      122.09      137.11     13.47 o 
 -11   4  10      631.79      634.89     21.28 o 
 -10   4  10      738.15      775.28     32.48 o 
  -9   4  10      971.32      992.60     26.07 o 
  -8   4  10      468.22      431.52     19.68 o 
  -7   4  10      248.60      248.21     17.01 o 
  -6   4  10      353.91      327.22     17.08 o 
  -5   4  10     1446.49     1456.29     57.14 o 
  -4   4  10      202.72      242.58     19.97 o 
  -3   4  10     1011.08      985.63     35.94 o 
  -2   4  10     1055.53     1034.57     37.02 o 
  -1   4  10      729.42      688.76     40.66 o 
   0   4  10     1262.71     1256.84     41.13 o 
   1   4  10     1762.54     1747.04     50.27 o 
   2   4  10     1568.13     1554.28    118.53 o 
   3   4  10     1214.36     1178.09    124.11 o 
   4   4  10      581.80      576.28     27.45 o 
   5   4  10      845.34      867.65     42.78 o 
   6   4  10     1559.10     1605.72     48.83 o 
   7   4  10      711.31      725.85     31.93 o 
   8   4  10      531.09      521.29     27.25 o 
   9   4  10      221.54      227.64     24.66 o 
  10   4  10      269.04      293.66     23.60 o 
  11   4  10      319.26      345.93     24.41 o 
  12   4  10      887.64      926.11     38.35 o 
 -10   5  10        0.21       -2.56     12.98 o 
  -9   5  10        0.12       -0.96     14.42 o 
  -8   5  10       34.42       33.49     14.72 o 
  -7   5  10        5.31       -8.04     12.43 o 
  -6   5  10       61.90       34.17     14.16 o 
  -5   5  10        0.16       -3.38     10.70 o 
  -4   5  10       51.96       32.57     22.60 o 
  -3   5  10      353.45      323.19     22.78 o 
  -2   5  10        0.27      -11.91     11.36 o 
  -1   5  10       35.02       15.14     13.62 o 
   0   5  10        6.10       -2.05     11.40 o 
   1   5  10        2.65       -8.87     10.55 o 
   2   5  10      148.84      130.88     18.29 o 
   3   5  10       12.07       12.65     11.86 o 
   4   5  10      259.59      261.28     49.63 o 
   5   5  10       14.88        9.41     12.21 o 
   6   5  10       15.86       19.17     13.16 o 
   7   5  10        3.58       -8.28     12.23 o 
   8   5  10        0.49      -13.72     11.16 o 
   9   5  10       10.82       11.27     12.93 o 
 -17   1  11      351.56      316.35     26.46 o 
 -16   1  11      327.88      393.87     25.11 o 
 -15   1  11     1814.54     1836.98     54.62 o 
 -14   1  11      912.47      931.27     35.52 o 
 -13   1  11      175.49      200.96     19.90 o 
 -12   1  11      221.76      223.19     18.46 o 
 -11   1  11      814.59      787.40     61.86 o 
 -10   1  11     2004.40     1971.95     52.92 o 
  -9   1  11     1561.13     1604.33     36.90 o 
  -8   1  11      295.39      247.11     14.33 o 
  -7   1  11      949.88      987.33     25.92 o 
  -6   1  11      175.52      152.24     13.22 o 
  -5   1  11      818.93      791.25     21.95 o 
  -4   1  11     4036.11     4234.14     70.07 o 
  -3   1  11     3228.67     3209.10     56.07 o 
  -2   1  11     2342.69     2214.51     35.45 o 
  -1   1  11       99.14       81.62      9.24 o 
   0   1  11      675.21      641.40     37.87 o 
   1   1  11     1636.11     1737.33     43.46 o 
   2   1  11     3713.19     3769.58     79.14 o 
   3   1  11     3000.62     2943.96     51.19 o 
   4   1  11     1128.00     1145.88     34.83 o 
   5   1  11      204.75      176.34     17.81 o 
   6   1  11      133.40      140.55     12.86 o 
   7   1  11      419.14      454.09     21.30 o 
   8   1  11     2151.52     2180.59    103.67 o 
   9   1  11     1950.14     2028.65     70.36 o 
  10   1  11      606.64      563.47     37.30 o 
  11   1  11      654.91      677.28     27.11 o 
  12   1  11     1036.06     1029.97     35.04 o 
  13   1  11      834.83      800.60     32.36 o 
  14   1  11      849.27      807.92     32.02 o 
  15   1  11      409.64      393.13     37.97 o 
  16   1  11      357.04      340.09     23.22 o 
 -16   2  11       57.56       59.25     15.80 o 
 -15   2  11       24.73       19.45     13.56 o 
 -14   2  11        7.99        8.31     10.18 o 
 -13   2  11      180.03      183.07     17.42 o 
 -12   2  11       39.34       33.46     13.70 o 
 -11   2  11      152.04      168.86     14.95 o 
 -10   2  11      227.86      206.92     12.09 o 
  -9   2  11       76.59       57.75      8.60 o 
  -8   2  11       68.33       55.80      8.49 o 
  -7   2  11      172.98      163.03     11.36 o 
  -6   2  11        0.77       -9.87      6.58 o 
  -5   2  11        5.20       -7.46      9.59 o 
  -4   2  11       36.91       40.74      8.75 o 
  -3   2  11        8.06        3.46      7.24 o 
  -2   2  11       38.02       21.29      7.62 o 
  -1   2  11      842.78      793.73     22.55 o 
   0   2  11      851.31      823.55     28.36 o 
   1   2  11      711.04      713.35     25.27 o 
   2   2  11       58.76       57.89      8.81 o 
   3   2  11       60.71       50.56     11.73 o 
   4   2  11       27.52        0.18      8.49 o 
   5   2  11      327.05      309.56     19.14 o 
   6   2  11      409.72      406.96     22.17 o 
   7   2  11      221.23      213.67     18.47 o 
   8   2  11        3.08      -10.83      9.55 o 
   9   2  11      483.58      503.68     20.23 o 
  10   2  11      125.00      170.76     17.84 o 
  11   2  11        7.27       14.45     10.15 o 
  12   2  11       67.70       78.74     13.80 o 
  13   2  11      361.03      356.66     21.70 o 
  14   2  11       18.34       12.41     11.59 o 
  15   2  11       62.25       86.88     18.57 o 
 -14   3  11       42.07       49.17     12.78 o 
 -13   3  11      295.10      264.87     18.03 o 
 -12   3  11      191.54      203.86     14.56 o 
 -11   3  11      556.13      578.96     36.45 o 
 -10   3  11     1388.40     1363.33     46.15 o 
  -9   3  11      583.26      594.44     19.33 o 
  -8   3  11      591.13      556.19     18.39 o 
  -7   3  11      468.93      476.74     19.57 o 
  -6   3  11      460.64      466.81     19.24 o 
  -5   3  11     1901.49     1932.16     41.87 o 
  -4   3  11     1412.54     1395.37     33.68 o 
  -3   3  11     2099.79     2086.27     89.96 o 
  -2   3  11     1378.83     1391.82     42.42 o 
  -1   3  11       27.26       19.06     10.89 o 
   0   3  11     1215.49     1212.91     38.79 o 
   1   3  11     1300.67     1308.73     41.02 o 
   2   3  11     1784.57     1738.55     70.36 o 
   3   3  11     2110.69     2111.73     56.41 o 
   4   3  11     1496.74     1547.21     65.41 o 
   5   3  11     1226.19     1243.00     40.53 o 
   6   3  11      238.57      269.37     20.58 o 
   7   3  11      580.73      604.22     28.38 o 
   8   3  11      854.92      884.44     35.15 o 
   9   3  11     1380.57     1400.41     67.38 o 
  10   3  11      244.09      316.53     23.62 o 
  11   3  11      332.51      376.98     47.79 o 
  12   3  11      209.65      213.08     29.41 o 
  13   3  11      195.72      195.71     22.71 o 
 -12   4  11       13.58        4.20      9.01 o 
 -11   4  11      146.93      143.63     13.43 o 
 -10   4  11       72.38       81.91     15.04 o 
  -9   4  11       50.63       47.21     10.43 o 
  -8   4  11      174.63      173.21     16.14 o 
  -7   4  11       83.20       72.04     14.98 o 
  -6   4  11       35.03       18.27     12.82 o 
  -5   4  11      116.35       99.94     17.49 o 
  -4   4  11      250.22      281.87     35.46 o 
  -3   4  11      231.10      222.21     21.09 o 
  -2   4  11      201.46      209.40     20.37 o 
  -1   4  11       55.23       43.61     14.10 o 
   0   4  11       21.56       30.30     12.56 o 
   1   4  11       47.86       36.44     14.04 o 
   2   4  11        0.04        1.69     11.09 o 
   3   4  11      220.74      198.65     20.21 o 
   4   4  11      498.90      459.96     40.98 o 
   5   4  11       14.82        3.28     11.20 o 
   6   4  11       62.97       42.60     13.85 o 
   7   4  11        2.58        2.32     11.87 o 
   8   4  11       46.79       45.07     14.45 o 
   9   4  11      414.79      379.13     25.89 o 
  10   4  11      271.33      307.60     37.59 o 
  11   4  11       29.77       32.36     16.23 o 
  -8   5  11      203.09      205.91     22.28 o 
  -7   5  11      680.56      751.35     60.47 o 
  -6   5  11      689.32      737.90     34.00 o 
  -5   5  11      482.11      489.09     27.98 o 
  -4   5  11      187.19      191.63     21.40 o 
  -3   5  11      107.83      135.34     19.31 o 
  -2   5  11      414.49      415.31     25.72 o 
  -1   5  11      704.43      673.24     72.45 o 
   0   5  11      436.73      427.38     51.94 o 
   1   5  11      218.35      210.71     22.16 o 
   2   5  11      110.41       89.46     23.42 o 
   3   5  11      107.95       97.43     17.90 o 
   4   5  11      938.21      856.18     85.82 o 
   5   5  11     1331.05     1295.12     45.80 o 
   6   5  11      235.53      230.45     23.95 o 
   7   5  11      257.82      237.49     24.88 o 
 -16   0  12      336.57      369.28     36.51 o 
 -15   0  12      295.53      281.30     30.61 o 
 -14   0  12      225.26      234.27     30.61 o 
 -13   0  12      707.03      735.51     44.31 o 
 -12   0  12     1981.53     2013.91     79.04 o 
 -11   0  12     1885.23     1921.56     75.55 o 
 -10   0  12      410.24      409.40     31.38 o 
  -9   0  12       58.87       60.34     16.92 o 
  -8   0  12      163.40      144.26     22.50 o 
  -7   0  12      411.90      397.04     30.04 o 
  -6   0  12     3774.57     3755.08    118.91 o 
  -5   0  12     4632.93     4704.96    142.30 o 
  -4   0  12      256.75      218.55     23.71 o 
  -3   0  12       30.51       15.59      8.33 o 
  -2   0  12       61.12       69.09     14.52 o 
  -1   0  12     1169.72     1162.68     60.94 o 
   0   0  12     3450.03     3391.06    112.29 o 
   1   0  12     8130.64     8642.72    162.52 o 
   2   0  12      785.60      739.67     27.32 o 
   3   0  12     1021.95      977.07     38.85 o 
   4   0  12      526.55      520.13     27.45 o 
   5   0  12     1265.95     1166.08     44.56 o 
   6   0  12     1964.47     1943.11     64.84 o 
   7   0  12     3233.38     3088.47     93.49 o 
   8   0  12      693.93      708.76     36.51 o 
   9   0  12      170.84      192.43     21.04 o 
  10   0  12      319.98      357.23     28.52 o 
  11   0  12     2008.91     2022.66     74.41 o 
  12   0  12     1159.46     1119.05     52.61 o 
  13   0  12      969.35      993.61     51.53 o 
  14   0  12      451.43      463.40     35.94 o 
  15   0  12      193.70      162.83     28.08 o 
 -16   1  12      207.93      228.75     23.22 o 
 -15   1  12       56.21       47.09     14.52 o 
 -14   1  12       21.35       36.32     18.13 o 
 -13   1  12        9.11        9.86     23.01 o 
 -12   1  12       17.95        5.00     11.22 o 
 -11   1  12       62.96       49.75     12.91 o 
 -10   1  12      141.35      160.84     25.29 o 
  -9   1  12       90.76       89.64     25.80 o 
  -8   1  12       52.30       51.73     15.40 o 
  -7   1  12      150.15      161.58     19.97 o 
  -6   1  12        1.11       -8.36      5.57 o 
  -5   1  12       43.76       33.00      8.09 o 
  -4   1  12      131.98      138.45     14.97 o 
  -3   1  12       87.71       74.70      9.76 o 
  -2   1  12       42.77       43.39      8.49 o 
  -1   1  12      492.20      451.33     14.05 o 
   0   1  12       17.58       24.08     16.73 o 
   1   1  12      888.13      828.81     27.97 o 
   2   1  12        3.31        2.07      8.45 o 
   3   1  12       26.63       38.04     10.50 o 
   4   1  12      126.59      152.67     16.01 o 
   5   1  12      246.18      258.06     19.97 o 
   6   1  12        1.49        6.83     12.26 o 
   7   1  12        0.84        6.24      8.46 o 
   8   1  12      264.83      213.69     15.41 o 
   9   1  12       48.42       48.01     11.20 o 
  10   1  12      195.88      201.29     18.25 o 
  11   1  12        6.22       14.15     10.70 o 
  12   1  12       28.06       32.20     12.80 o 
  13   1  12      158.42      163.46     18.60 o 
  14   1  12      123.58      125.95     17.71 o 
 -15   2  12      307.41      327.02     24.47 o 
 -14   2  12      343.38      357.59     39.36 o 
 -13   2  12      294.50      283.94     21.54 o 
 -12   2  12      847.23      859.26     34.25 o 
 -11   2  12      670.60      671.49     24.90 o 
 -10   2  12      361.59      353.98     17.89 o 
  -9   2  12      155.63      163.19     15.74 o 
  -8   2  12      420.16      390.34     16.00 o 
  -7   2  12      903.55      902.29     22.65 o 
  -6   2  12     2018.32     2090.33     61.77 o 
  -5   2  12     1627.45     1571.53     35.65 o 
  -4   2  12     1712.14     1811.88     40.81 o 
  -3   2  12      171.93      181.26     19.32 o 
  -2   2  12        4.53        8.04      7.71 o 
  -1   2  12     2283.82     2254.96     45.09 o 
   0   2  12      951.46      954.18     26.07 o 
   1   2  12     2239.73     2276.67     61.01 o 
   2   2  12     1801.69     1766.23     48.13 o 
   3   2  12      627.70      623.04     29.47 o 
   4   2  12      326.24      300.30     19.38 o 
   5   2  12      294.40      292.73     20.63 o 
   6   2  12      819.34      819.92     54.10 o 
   7   2  12     1525.13     1768.74     77.01 o 
   8   2  12      318.39      358.43     22.96 o 
   9   2  12      426.66      439.72     71.40 o 
  10   2  12      458.43      512.31     60.85 o 
  11   2  12      316.99      343.84     85.22 o 
  12   2  12      407.42      458.29     80.28 o 
  13   2  12      288.72      284.24     20.20 o 
  14   2  12      311.90      289.99     21.13 o 
 -13   3  12      199.57      213.79     18.59 o 
 -12   3  12      160.92      177.66     17.28 o 
 -11   3  12        1.25      -11.81      7.87 o 
 -10   3  12       25.15       22.69      8.98 o 
  -9   3  12      139.68      149.68     16.76 o 
  -8   3  12        0.01      -10.35      6.90 o 
  -7   3  12       95.40       80.32     12.14 o 
  -6   3  12        2.60       -8.29      8.19 o 
  -5   3  12      342.17      357.91     17.31 o 
  -4   3  12      391.38      416.38     22.93 o 
  -3   3  12       36.40       23.69     12.50 o 
  -2   3  12      106.83      114.93     16.16 o 
  -1   3  12       85.61       87.69     14.84 o 
   0   3  12       34.37       18.53     12.65 o 
   1   3  12      324.30      282.29     21.20 o 
   2   3  12       79.90       79.41     14.52 o 
   3   3  12       20.50       14.80     13.82 o 
   4   3  12      255.79      251.50     31.85 o 
   5   3  12      264.19      260.73     22.44 o 
   6   3  12       11.72        0.99     11.16 o 
   7   3  12       85.46      103.59     17.25 o 
   8   3  12      142.61      157.24     19.64 o 
   9   3  12        1.32       -2.61     12.61 o 
  10   3  12       69.40       48.94     20.41 o 
  11   3  12       81.05       71.03     18.01 o 
  12   3  12        0.02      -11.85     14.21 o 
 -10   4  12      168.60      176.63     19.67 o 
  -9   4  12      204.41      228.80     15.78 o 
  -8   4  12      807.80      897.82     36.34 o 
  -7   4  12      703.18      692.94     31.81 o 
  -6   4  12      982.60      980.80     37.77 o 
  -5   4  12      207.52      247.76     27.51 o 
  -4   4  12     1056.42     1036.68     39.09 o 
  -3   4  12     1085.14     1061.81     87.79 o 
  -2   4  12      285.86      300.36     23.50 o 
  -1   4  12      672.60      667.38     44.43 o 
   0   4  12      551.91      529.92     29.09 o 
   1   4  12      327.54      297.35     22.23 o 
   2   4  12      737.08      704.20     31.75 o 
   3   4  12      596.31      632.42     36.00 o 
   4   4  12      431.42      450.98     26.15 o 
   5   4  12       15.34        6.53     15.81 o 
   6   4  12      366.87      354.15     24.35 o 
   7   4  12      585.17      604.82     30.93 o 
   8   4  12      616.97      615.00     46.46 o 
   9   4  12      705.74      733.60     35.13 o 
  -5   5  12       46.61       29.00     15.08 o 
  -4   5  12        3.17      -17.38     12.24 o 
  -3   5  12       12.48       -6.32     12.98 o 
  -2   5  12        1.35       -8.92     13.69 o 
  -1   5  12       31.91       31.26     14.83 o 
   0   5  12        2.75        1.17     11.80 o 
   1   5  12       27.95       17.39     14.16 o 
   2   5  12        4.74       -0.15     12.85 o 
   3   5  12        0.55       -0.88     14.80 o 
   4   5  12       45.16       46.55     16.10 o 
 -14   1  13      500.28      523.43     28.42 o 
 -13   1  13      988.63     1003.32     38.19 o 
 -12   1  13      425.92      468.96     25.64 o 
 -11   1  13       61.13       53.39     13.70 o 
 -10   1  13       39.34       29.27     13.82 o 
  -9   1  13      467.34      472.61     35.59 o 
  -8   1  13     1304.13     1305.80     41.71 o 
  -7   1  13     1939.95     1938.88     67.95 o 
  -6   1  13      993.99      976.36     34.40 o 
  -5   1  13      180.10      212.26     14.64 o 
  -4   1  13       94.13      102.86     13.57 o 
  -3   1  13      385.66      358.42     15.72 o 
  -2   1  13     1713.43     1701.87     36.66 o 
  -1   1  13     1278.81     1224.79     29.70 o 
   0   1  13     1314.14     1271.09     25.90 o 
   1   1  13       24.96       15.76     10.37 o 
   2   1  13      488.75      497.37     24.91 o 
   3   1  13     1027.82     1155.85     36.04 o 
   4   1  13     1444.88     1622.00    123.95 o 
   5   1  13     2319.57     2601.60    104.24 o 
   6   1  13     1390.57     1561.79    107.34 o 
   7   1  13       92.25      108.89     20.73 o 
   8   1  13      587.54      577.62     35.11 o 
   9   1  13      241.38      258.80     26.18 o 
  10   1  13     1644.93     1635.22     60.60 o 
  11   1  13      431.65      448.22     23.92 o 
  12   1  13      233.07      266.60     22.07 o 
  13   1  13      325.14      310.77     21.38 o 
 -13   2  13       28.40       34.05     18.16 o 
 -12   2  13       56.52       77.64     26.91 o 
 -11   2  13       72.78       80.81     16.71 o 
 -10   2  13       35.94       33.85     12.88 o 
  -9   2  13       36.87       24.60     12.22 o 
  -8   2  13       75.68       86.10     12.46 o 
  -7   2  13        2.90       -9.51      6.34 o 
  -6   2  13        0.42       -3.80      8.26 o 
  -5   2  13        9.96        6.62      8.90 o 
  -4   2  13      251.71      263.26     16.02 o 
  -3   2  13      702.56      715.45     23.12 o 
  -2   2  13       56.75       37.73      9.46 o 
  -1   2  13        3.10        2.96      7.44 o 
   0   2  13        6.63        5.66      7.72 o 
   1   2  13        5.57      -13.82     13.03 o 
   2   2  13        9.40      -10.03      9.78 o 
   3   2  13       61.53       78.49     19.21 o 
   4   2  13       34.73       14.74     10.60 o 
   5   2  13        0.34       -9.97      9.49 o 
   6   2  13       37.07       45.39     13.70 o 
   7   2  13        0.17      -13.16     10.83 o 
   8   2  13      137.75      137.11     19.05 o 
   9   2  13      390.70      410.40     31.25 o 
  10   2  13      153.21      173.09     24.59 o 
  11   2  13       44.41       64.13     17.82 o 
  12   2  13        4.52        0.39     19.81 o 
 -12   3  13      347.34      363.34     20.95 o 
 -11   3  13      277.45      288.80     20.12 o 
 -10   3  13      171.92      186.49     14.43 o 
  -9   3  13     1058.41     1028.30     26.78 o 
  -8   3  13     1072.33     1090.62     27.72 o 
  -7   3  13      714.93      731.41     34.89 o 
  -6   3  13      470.05      467.36     20.35 o 
  -5   3  13     1273.70     1346.18     37.63 o 
  -4   3  13      238.87      234.08     20.22 o 
  -3   3  13      599.81      591.06     41.58 o 
  -2   3  13     1869.98     1828.44     52.13 o 
  -1   3  13     1400.85     1327.70     45.41 o 
   0   3  13      758.33      709.44     35.02 o 
   1   3  13      564.32      565.45     32.71 o 
   2   3  13      427.04      461.17     25.30 o 
   3   3  13      451.65      460.20     25.94 o 
   4   3  13      514.98      491.00     27.01 o 
   5   3  13      901.11      945.17     36.85 o 
   6   3  13      612.16      626.32     30.39 o 
   7   3  13      156.40      186.42     26.24 o 
   8   3  13      305.08      334.65     25.24 o 
   9   3  13      194.31      250.28     26.13 o 
  10   3  13      404.89      414.35     29.14 o 
  -8   4  13       12.18       -2.02     13.15 o 
  -7   4  13       55.27       41.45     21.14 o 
  -6   4  13       12.38        7.88     13.91 o 
  -5   4  13      207.77      172.82     20.98 o 
  -4   4  13       32.95       23.92     14.29 o 
  -3   4  13      248.26      238.34     23.14 o 
  -2   4  13        5.53       -1.32     12.65 o 
  -1   4  13      114.05      145.92     32.14 o 
   0   4  13      294.76      262.89     22.38 o 
   1   4  13       48.01       36.89     18.63 o 
   2   4  13       35.35       34.07     22.09 o 
   3   4  13        1.32       -3.60     15.94 o 
   4   4  13       25.50       20.68     13.87 o 
   5   4  13       89.15       74.92     17.05 o 
   6   4  13      229.59      221.98     24.33 o 
   7   4  13        6.31        6.34     13.62 o 
 -13   0  14       36.91       41.83     20.98 o 
 -12   0  14       25.93       14.39     17.24 o 
 -11   0  14      166.96      169.55     26.05 o 
 -10   0  14      872.24      833.25     47.67 o 
  -9   0  14     1092.10     1125.07     55.65 o 
  -8   0  14      210.17      194.02     27.26 o 
  -7   0  14      609.17      612.23     38.79 o 
  -6   0  14      227.09      250.94     29.79 o 
  -5   0  14      870.89      785.65     44.05 o 
  -4   0  14     3058.11     2916.06    101.03 o 
  -3   0  14     2955.44     2771.80     97.17 o 
  -1   0  14      101.60      116.88     19.90 o 
   0   0  14      277.18      255.12     26.49 o 
   1   0  14     1173.94     1256.91     52.86 o 
   2   0  14     2593.42     2780.80     92.16 o 
   3   0  14     2565.36     2973.17    100.08 o 
   7   0  14     1174.20     1119.18     48.81 o 
   8   0  14     1455.67     1451.88     58.06 o 
   9   0  14     1781.65     1773.56     68.01 o 
  10   0  14      286.15      286.69     28.52 o 
  11   0  14      390.34      363.32     31.25 o 
  12   0  14      607.25      592.71     39.55 o 
 -13   1  14      124.51      133.07     19.32 o 
 -12   1  14       22.15       38.35     14.73 o 
 -11   1  14       74.18       80.40     15.93 o 
 -10   1  14       54.26       38.31     12.94 o 
  -9   1  14       22.46        6.66     11.14 o 
  -8   1  14       67.55       69.90     14.39 o 
  -7   1  14       26.61        7.36     11.01 o 
  -6   1  14       12.79       -1.27      9.88 o 
  -5   1  14      103.70       99.28     15.19 o 
  -4   1  14      115.98      110.54     19.43 o 
  -3   1  14       11.26        4.95     13.85 o 
  -2   1  14        1.25      -10.84      9.05 o 
  -1   1  14        0.00        4.19      9.60 o 
   0   1  14       64.16       53.63     11.73 o 
   1   1  14       44.12       42.27     11.73 o 
   2   1  14       44.34       53.11     12.41 o 
   3   1  14       88.10       78.93     20.85 o 
   4   1  14      128.42      153.86     17.70 o 
   5   1  14       36.35       38.20     12.98 o 
   6   1  14        8.71       -2.22     11.69 o 
   7   1  14       59.21       74.34     23.29 o 
   8   1  14       77.96       77.70     17.42 o 
   9   1  14      446.72      404.71     32.33 o 
  10   1  14       15.35       22.18     16.80 o 
  11   1  14       23.67       14.07     18.70 o 
 -12   2  14      145.21      172.91     27.89 o 
 -11   2  14      169.36      197.26     29.09 o 
 -10   2  14      674.25      647.94     30.91 o 
  -9   2  14      365.68      404.16     24.48 o 
  -8   2  14      384.74      400.58     23.94 o 
  -7   2  14      528.54      538.61     26.84 o 
  -6   2  14      331.59      321.14     27.83 o 
  -5   2  14      502.92      527.73     20.75 o 
  -4   2  14      641.14      659.18     23.93 o 
  -3   2  14      993.97     1026.54     34.28 o 
  -2   2  14      878.37      798.82     39.38 o 
  -1   2  14       12.76       13.27      9.14 o 
   0   2  14      215.69      223.60     20.41 o 
   1   2  14      643.02      608.16     27.62 o 
   2   2  14      637.95      658.17     29.23 o 
   3   2  14      727.98      694.22     30.01 o 
   4   2  14      708.79      689.89     30.34 o 
   5   2  14      322.45      353.34     24.07 o 
   6   2  14       98.99      136.59     30.61 o 
   7   2  14      245.78      300.18     25.65 o 
   8   2  14      223.27      252.10     26.27 o 
   9   2  14      981.77     1117.59    161.34 o 
  10   2  14      135.97      165.35     22.92 o 
  -9   3  14       44.44       31.83     13.91 o 
  -8   3  14      106.83      124.08     13.08 o 
  -7   3  14      123.10      136.00     15.36 o 
  -6   3  14        5.21        1.18      9.81 o 
  -5   3  14      134.33      131.83     26.02 o 
  -4   3  14       63.55       73.39     19.30 o 
  -3   3  14        9.70       -9.09     11.98 o 
  -2   3  14        6.12        9.34     11.67 o 
  -1   3  14      134.45      106.22     17.10 o 
   0   3  14       61.93       45.17     16.83 o 
   1   3  14       77.46       73.22     29.63 o 
   2   3  14        0.16        0.64     11.76 o 
   3   3  14       28.41       26.35     13.49 o 
   4   3  14      131.91      185.42     29.98 o 
   5   3  14        0.36      -16.55     11.04 o 
   6   3  14      122.65      138.53     20.27 o 
   7   3  14        9.81       -2.48     13.32 o 
   8   3  14        6.24        0.44     23.20 o 
  -5   4  14      107.42       89.64     17.93 o 
  -4   4  14      238.23      245.28     24.49 o 
  -3   4  14      191.59      168.82     21.24 o 
  -2   4  14      263.56      249.61     24.23 o 
  -1   4  14      271.82      293.03     26.72 o 
   0   4  14      442.58      447.30     27.65 o 
   1   4  14      258.28      286.00     26.11 o 
   2   4  14      219.91      188.08     33.88 o 
   3   4  14      161.47      170.88     21.77 o 
   4   4  14      637.44      607.65     32.40 o 
 -11   1  15      548.63      546.01     28.74 o 
 -10   1  15      264.28      276.80     22.72 o 
  -9   1  15      123.36      130.25     17.68 o 
  -8   1  15      318.95      255.73     20.48 o 
  -7   1  15       99.76      111.65     16.83 o 
  -6   1  15      751.12      755.80     32.30 o 
  -5   1  15     1254.03     1203.83     41.07 o 
  -4   1  15      741.49      822.35     46.14 o 
  -3   1  15      306.09      262.60     27.00 o 
  -2   1  15       60.42       58.15     13.52 o 
  -1   1  15      903.23      872.60     49.57 o 
   0   1  15      854.20      854.81     32.67 o 
   1   1  15     1378.59     1357.10     42.73 o 
   2   1  15      500.81      478.23     36.89 o 
   3   1  15      341.37      307.22     31.19 o 
   4   1  15      263.81      315.86     22.70 o 
   5   1  15      337.88      406.10     31.12 o 
   6   1  15      465.10      565.74    133.36 o 
   7   1  15      570.70      651.19    142.46 o 
   8   1  15      154.40      191.32     34.07 o 
   9   1  15       20.63       32.44     17.78 o 
  -9   2  15        3.85        2.76     12.32 o 
  -8   2  15        1.27       -8.63     11.77 o 
  -7   2  15       37.65       31.03     14.05 o 
  -6   2  15        2.34        3.26     11.52 o 
  -5   2  15       52.91       56.22     13.71 o 
  -4   2  15       95.81      131.26     16.23 o 
  -3   2  15       18.39       10.90     11.65 o 
  -2   2  15       37.91       12.78      9.61 o 
  -1   2  15      223.96      182.65     19.60 o 
   0   2  15        0.43       -3.85     11.56 o 
   1   2  15      117.51      104.25     16.99 o 
   2   2  15       39.95       29.15     12.44 o 
   3   2  15        0.45       -0.53     11.26 o 
   4   2  15       44.46       33.75     13.59 o 
   5   2  15       45.47       48.79     15.35 o 
   6   2  15       17.13       32.83     17.95 o 
   7   2  15       61.90       86.25     19.79 o 
   8   2  15      194.97      246.74     28.08 o 
  -7   3  15      321.08      286.75     18.93 o 
  -6   3  15      622.33      635.62     31.72 o 
  -5   3  15      289.57      273.32     22.80 o 
  -4   3  15      588.45      542.43     28.28 o 
  -3   3  15      305.93      301.97     24.39 o 
  -2   3  15       30.12       37.93     19.81 o 
  -1   3  15      877.66      795.12     34.25 o 
   0   3  15      267.45      281.49     24.28 o 
   1   3  15      240.20      258.13     23.44 o 
   2   3  15      571.47      570.16     29.83 o 
   3   3  15      476.26      467.02     28.04 o 
   4   3  15      419.88      451.45     27.85 o 
   5   3  15      251.11      303.26     70.36 o 
  -9   0  16      299.24      283.90     32.20 o 
  -8   0  16      354.46      409.97     35.37 o 
  -7   0  16     1435.68     1420.95     66.36 o 
  -6   0  16      786.05      712.76     44.75 o 
  -5   0  16      226.95      248.02     28.59 o 
  -4   0  16      350.00      299.30     30.87 o 
  -3   0  16      439.96      387.91     33.78 o 
  -2   0  16     1098.30     1025.56     54.32 o 
   2   0  16      786.17      863.42     49.06 o 
   3   0  16     1098.00     1396.93     66.24 o 
   4   0  16      954.12     1344.13     70.99 o 
   5   0  16      844.52     1271.87     75.11 o 
   6   0  16      311.12      604.75     68.39 o 
  -8   1  16       62.65       96.83     17.19 o 
  -7   1  16        0.58      -15.19     11.46 o 
  -6   1  16        4.28        3.80     12.77 o 
  -5   1  16       40.92       59.66     15.86 o 
  -4   1  16       31.36        5.44     12.13 o 
  -3   1  16       67.14       78.15     20.41 o 
  -2   1  16       19.54        9.70     17.81 o 
  -1   1  16       66.57       64.48     14.17 o 
   0   1  16      118.07      117.07     17.49 o 
   1   1  16        9.82        3.37     22.44 o 
   2   1  16        8.29       -3.17     17.62 o 
   3   1  16        7.27       11.92     18.89 o 
   4   1  16        2.93      -11.47     20.35 o 
   5   1  16        6.97       -8.43     23.39 o 
   6   1  16        0.10      -11.41     25.42 o 
   7   1  16        1.44        1.71     30.30 o 
  -6   2  16      250.53      258.56     23.82 o 
  -5   2  16      670.79      735.07     45.76 o 
  -4   2  16      117.94      137.80     25.42 o 
  -3   2  16      165.88      176.66     18.83 o 
  -2   2  16      819.02      743.50     43.61 o 
  -1   2  16       67.29      101.03     23.71 o 
   0   2  16      328.36      333.15     35.37 o 
   1   2  16      295.80      277.24     33.09 o 
   2   2  16      315.90      332.53     31.41 o 
   3   2  16      460.68      477.80     35.59 o 
   4   2  16      380.99      432.54     26.90 o 
   5   2  16      487.59      620.03     50.39 o 
  -3   1  17      567.20      612.38     30.75 o 
  -2   1  17      152.17      202.32     31.31 o 
  -1   1  17       95.26      108.58     26.49 o 
   0   1  17       83.37      107.37     26.05 o 
   1   1  17      511.63      459.92     36.45 o 
   2   1  17      404.46      400.08     37.46 o 
                                                 
